# Supplementary material for: Multiregional single-cell transcriptomics reveals an association between partial EMT and immunosuppressive states in oral squamous cell carcinoma
Source: iScience. 2025 Jun 23;28(9):112988. doi: 10.1016/j.isci.2025.112988 (PMC12496189; doi:10.1016/j.isci.2025.112988)
Supplement: Table S1. Clinical information of patients with oral squamous cell carcinoma in this study [file mmc2.xlsx]

## Sheet: Table S1
Table S1. Clinical information of oral squamous cell carcinoma patients in this study
Patient ID	Sex	Agea	Diagnosis	Pathologyb	Disease_stage	Tissue	Statusc	Survival period(month)	Tobacco Use	Alcohol Use
P01	male	52	Right tongue SCC	SCC, MD	T4aN2cM0	Oral squamous cell carcinoma tissue	DOD	16.9	Non-smoker	Drinker
						Tumor core
						Tumor periphery
						Adjacent surrounding tissue
						Metastatic Lymph node
P02	male	45	Left Floor of mouth SCC	SCC, WD	T2N2bM0	Oral squamous cell carcinoma tissue	NED	29.67	Current smoker	Drinker
						Tumor core
						Tumor periphery
						Metastatic Lymph node
P03	male	65	Right tongue SCC	SCC, WD	T2N2bM0	Oral squamous cell carcinoma tissue	NED	27.1	Ex-smoker	Non-drinker
						Tumor core
						Tumor periphery
						Metastatic Lymph node
P04	male	36	Left tongue SCC	SCC, MD	T3N2bM0	Oral squamous cell carcinoma tissue	DOD	8.33	Current smoker	Drinker
						Tumor core
						Tumor periphery
						Adjacent surrounding tissue
						Metastatic Lymph node
P05	male	61	Left tongue SCC	SCC, MD	T4aN2cM0	Oral squamous cell carcinoma tissue	NED	28.03	Current smoker	Drinker
						Tumor core
						Tumor periphery
						Metastatic Lymph node
P06	female	61	Left tongue SCC	SCC, PD	T3N2bM0	Oral squamous cell carcinoma tissue	DOD	3.37	Non-smoker	Non-drinker
						Tumor core
						Tumor periphery
						Adjacent surrounding tissue
						Metastatic Lymph node
P07	male	33	Right tongue SCC	SCC, WD	T4aN2cM0	Oral squamous cell carcinoma tissue	NED	23.07	Ex-smoker	Drinker
						Tumor core
						Tumor periphery
						Adjacent surrounding tissue
						Metastatic Lymph node
P08	female	43	Right tongue SCC	SCC, PD	T3N2bM0	Oral squamous cell carcinoma tissue	DOD	8.53	Non-smoker	Non-drinker
						Tumor core
						Tumor periphery
						Adjacent surrounding tissue
						Metastatic Lymph node
P09	male	26	Right tongue SCC	SCC, WD	T3N2bM0	Oral squamous cell carcinoma tissue	AWD	23.77	Non-smoker	Non-drinker
						Tumor core
						Tumor periphery
						Adjacent surrounding tissue
						Metastatic Lymph node
P10	female	47	Right tongue SCC	SCC, WD	T4aN2cM0	Oral squamous cell carcinoma tissue	NED	22	Non-smoker	Non-drinker
						Tumor core
						Tumor periphery
						Metastatic Lymph node
aAge at time of tumor collection used for this study.
bSCC, squamous cell carcinoma; WD, well differentiated; MD, moderatey differentiated; PD, poorly differentiated.
cDOD, dead of disease; NED, no evidence of disease; AWD, alive with disease
