# Supplementary material for: Multiregional single-cell transcriptomics reveals an association between partial EMT and immunosuppressive states in oral squamous cell carcinoma
Source: iScience. 2025 Jun 23;28(9):112988. doi: 10.1016/j.isci.2025.112988 (PMC12496189; doi:10.1016/j.isci.2025.112988)
Supplement: Table S2. Single-cell RNA-sequencing statistics of the oral squamous cell carcinoma samples included in this study [file mmc3.xlsx]

## Sheet: Table S2
Table S2. Single-cell RNA-sequencing statistics of the oral squamous cell carcinoma samples included in this study
Sample	Estimated Number of Cells	Mean Reads per Cell	Median Genes per Cell	Number of Reads	Total Genes Detected	Median UMI Counts per Cell
P01-NT	12057	37776	2787	455477114	26130	9952
P01-TC	11026	42057	2620	463731000	26066	9964
P01-mLN	7880	57758	1570	455137947	25060	5366
P02-TC	11231	40551	1546	455434331	25241	4543
P02-TP	10156	44008	1671	446955298	25192	5030
P02-mLN	9390	45538	1438	427603335	24472	4108
P03-TC	11307	39084	1574	441933585	24817	4428
P03-TP	12534	34761	1516	435705915	25084	4220
P03-mLN	9499	47445	1739	450685730	23475	7332
P04-NT	14787	29741	1459	439784176	25892	3967
P04-TC	11183	38828	1531	434215138	25361	4036
P04-TP	13007	33108	1921	430644531	25933	5911
P04-mLN	13233	33502	1420	443339083	24734	3935
P05-TC	12399	35646	1603	441983161	25847	5296
P05-TP	12796	35301	1508	451718828	25744	4564
P05-mLN	12320	36819	1596	453619993	24612	5183
P06-NT	7417	60420	1810	448136955	24746	5555
P06-TC	10290	44529	1961	458207982	25460	6152
P06-TP	12675	35664	1901	452047618	25711	5778
P06-mLN	8788	51604	1582	453500122	24462	5151
P07-NT	9696	46477	1228	450642600	24985	3375
P07-TC	12042	36724	1354	442236729	25001	4077
P07-TP	9921	45549	1310	451892669	24538	3703
P07-mLN	8980	48740	913	437686215	22353	2643
P08-NT	7628	59947	1610	457280046	25403	5388
P08-TC	10201	44966	1360	458707741	25832	4356
P08-TP	9605	48363	1285	464529729	25533	3862
P08-mLN	10430	44429	1354	463397985	23476	4370
P09-NT	11235	40980	1580	460412347	25443	4091
P09-TC	17907	25274	1658	452591192	25651	4229
P09-TP	10006	46179	1925	462075030	25834	5446
P09-mLN	8273	54821	1512	453538875	23363	5853
P10-NT	11467	40203	1081	461015162	25110	3286
P10-TC	9176	49843	1613	457361451	24913	5037
P10-TP	8504	52067	1468	442783354	25096	4905
P10-mLN	9001	49482	1344	445393457	22261	4389
