# Supplementary material for: Multiregional single-cell transcriptomics reveals an association between partial EMT and immunosuppressive states in oral squamous cell carcinoma
Source: iScience. 2025 Jun 23;28(9):112988. doi: 10.1016/j.isci.2025.112988 (PMC12496189; doi:10.1016/j.isci.2025.112988)
Supplement: Table S3. Top 100 marker genes of major cell types [file mmc4.xlsx]

## Sheet: Table S3
Table S3. Top 100 marker genes of major cell types
B Cell		Endothelial Cell		Epithelial Cell		Fibroblast		Myeloid Cell		T Cell
Genes	Genes	Genes	Genes	Genes	Genes	Genes	Genes	Genes	Genes	Genes	Genes
1-50	51-100	1-50	51-100	1-50	51-100	1-50	51-100	1-50	51-100	1-50	51-100
IGKC	NFKBID	SELE	PRCP	SPRR3	SAA1	COL1A1	FILIP1L	IL1B	LST1	CCL5	IL2RB
IGLC2	SNX2	C2CD4B	CAV1	KRT17	C15orf48	COL1A2	ID4	CXCL8	HLA-DQB1	CD3D	PIK3R1
IGLC3	KIAA0125	ACKR1	ETS2	KRT14	S100A16	COL3A1	COL18A1	G0S2	CAPG	TRAC	ARHGDIB
IGHG1	NCF1	VWF	RNASE1	LCN2	CARHSP1	LUM	PRSS23	CCL3L3	C5AR1	GZMA	EVL
IGHG3	LY86	AQP1	RHOB	S100A9	GSTP1	DCN	COL4A2	LYZ	CD74	NKG7	ITM2A
IGHA1	PHACTR1	PLVAP	ACKR3	SPRR2A	SMIM22	C11orf96	PDGFRB	CCL3	OLR1	TRBC1	APOBEC3G
IGHG4	POU2AF1	TM4SF1	VWA1	S100A2	PDZK1IP1	COL6A2	SPARCL1	C1QB	GRN	CD2	CD27
IGHM	TNFRSF13B	GNG11	CTGF	S100A7	KRT15	CALD1	CD63	SPP1	CXCL2	TRBC2	ACAP1
JCHAIN	CD55	RAMP2	APP	SLPI	PITX1	COL6A1	SERPING1	C1QA	IGSF6	CD7	FAM177A1
CD79A	ORAI2	HSPG2	EMCN	KRT19	LGALS3	TAGLN	COL12A1	APOE	GPR183	GZMK	TSC22D3
MS4A1	HVCN1	SPARCL1	PALMD	KRT6A	CLDN4	SPARC	GREM1	FCER1G	FTH1	CD3E	IL2RG
MZB1	SWAP70	CCL2	TSC22D1	SPRR2D	PPDPF	SFRP2	APOD	TYROBP	VEGFA	CD3G	SH2D2A
BANK1	BLK	A2M	RCAN1	KRT13	SERPINB3	COL6A3	FBLN1	PLAUR	TMEM176B	IL32	CTLA4
TNFRSF13C	HLA-DQA2	ENG	IFITM3	KRT16	MUC21	POSTN	FSTL1	CCL4L2	FCGR3A	TNFRSF4	RNF19A
CD74	SMAP2	PECAM1	ESAM	KRT5	CAV1	MMP1	ASPN	C1QC	TXN	PTPRC	LAT
IGHD	PLCG2	IGFBP7	RND1	LYNX1	IFI27	BGN	IGFBP5	EREG	HLA-DRB5	SPOCK2	CD96
CD37	FCMR	SERPINE1	ADAMTS1	SPRR2E	DSP	TPM2	TWIST1	PLEK	SGK1	TIGIT	CORO1A
VPREB3	EZR	CLDN5	CD59	SFN	RHCG	MGP	VCAN	IL1RN	CPVL	LEPROTL1	RPS29
LY9	LTB	STC1	CALCRL	SPRR1B	MUC1	IGFBP7	TIMP2	AIF1	ALOX5AP	CST7	RUNX3
CD79B	FCRLA	COL15A1	PCDH17	LYPD2	S100A12	COL5A2	DIO2	FTL	LCP2	ICOS	RORA
HLA-DQB1	GRASP	COL4A1	CDH5	ECM1	ITGB8	MMP11	CCDC80	APOC1	SERPINA1	DUSP4	RGS1
ADAM28	LYN	ICAM1	CD9	PERP	CD24	SPON2	LHFP	BCL2A1	LITAF	CXCR4	DDIT4
HLA-DQA1	PAX5	PDLIM1	CD34	S100A8	ANXA2	FN1	ID3	CCL20	SAT1	ZFP36L2	BCL11B
HLA-DRA	HLA-DOB	ADGRL4	SOCS3	ERO1A	MUC4	ACTA2	HTRA1	SOD2	AQP9	FYN	CD6
MEF2C	TPD52	NPDC1	SPTBN1	KRT7	SPINT2	LGALS1	RND3	CD14	GPX1	HCST	CYTIP
CD83	BCAS4	HYAL2	PTRF	PRSS22	MT2A	AEBP1	PHLDA1	CXCL3	CD83	CREM	RNF213
DERL3	LRMP	ECSCR.1	CNKSR3	ZG16B	CLDN7	RARRES2	NDUFA4L2	HLA-DRA	NPC2	CD8A	SKAP1
HLA-DPB1	ARHGAP24	CD93	IGFBP4	S100P	DHRS9	TIMP1	EGR1	FCGR2A	RNASE1	LCK	CDC42SE2
HERPUD1	CD40	RAMP3	NFIB	KRT6B	SPINT1	THY1	CYR61	NAMPT	SPI1	IL7R	LTB
CD22	CD69	CRIP2	WWTR1	FABP5	CD9	CTHRC1	CEBPB	HLA-DPA1	CYBB	GZMM	CD48
SSR4	FCRL5	SLC9A3R2	SLCO2A1	TACSTD2	CAV2	C1R	CALU	CTSD	IER3	BATF	AAK1
SMIM14	PRKCB	TCF4	DLC1	CSTB	JUP	C1S	MAP1B	CTSB	MRC1	CD247	TRAT1
RALGPS2	SEL1L3	RGS16	ID1	CSTA	CALML3	NNMT	RCN3	PTGS2	RETN	RGCC	GMFG
SPIB	KLF2	EMP1	PNP	ELF3	GPRC5A	MYL9	IGFBP3	CST3	SRGN	SARAF	SAMSN1
FCER2	KDM4B	CLU	CRIM1	TMPRSS11E	HMGA1	CTSK	CNN3	HLA-DRB1	NFKBIA	BTG1	RPS27
LINC00926	EEF1B2	FLT1	NCOA7	LY6D	SEPP1	PCOLCE	ISLR	C15orf48	FCGRT	CNOT6L	RASGRP1
HLA-DRB1	TMEM243	COL4A2	MCAM	PLAT	STEAP4	TPM1	FBN1	CCL4	LGMN	FYB	AKNA
HLA-DMB	RPS23	FKBP1A	STOM	S100A14	ATP1B1	CTGF	TNC	PPIF	ACP5	TNFRSF18	PTPN22
HLA-DMA	BTK	CLEC14A	BMPR2	WFDC2	DUOXA2	SERPINF1	PALLD	CTSZ	MNDA	CLEC2D	ZNF331
HLA-DRB5	RPL13A	IFI27	PLPP3	AGR2	HIST1H1C	PRRX1	MEG3	PSAP	NR4A3	SRSF7	YPEL5
POU2F2	RPL21	CYR61	LMO2	KRT18	FAM25A	TNFAIP6	IGFBP2	HLA-DQA1	MXD1	PPP2R5C	DDX24
IRF8	RPS11	MGP	BCAM	LMO7	LY6K	MMP2	PRKCDBP	HLA-DPB1	CXCL1	SYTL3	PBXIP1
KIAA0226L	SEC11C	PODXL	ANGPT2	PSCA	HEBP2	IGFBP4	CLEC11A	MS4A6A	TGFBI	PDCD4	ANKRD12
CD19	RPS5	INSR	RAB13	F3	TNFRSF12A	COL5A1	PTRF	CD68	TYMP	RARRES3	EML4
ST6GAL1	PRDM2	EGFL7	VCAM1	FXYD3	LAMB3	IFITM3	INHBA	CTSL	CD86	DUSP2	CD52
HLA-DPA1	UCP2	SOX18	ITGA6	SERINC2	RND3	SERPINH1	MXRA8	CTSS	ICAM1	TUBA4A	STAT4
GNG7	SYNGR2	ADAMTS9	CXorf36	S100A11	HSPB1	SELM	LGALS3BP	MS4A7	GPNMB	SLA	GATA3
CD52	RAB30	CSF3	EDN1	TM4SF1	TMEM106B	COL4A1	CRISPLD2	GLUL	NINJ1	GIMAP7	RAC2
LAPTM5	EAF2	EPAS1	HES1	ADIRF	LAMC2	SOD3	LAPTM4A	S100A8	FGL2	STK17B	HLA-A
RP11-231C14.7	FKBP11	ARHGAP29	HSPA1A	KRT8	DSTN	CPE	PDLIM3	OSM	CXCL16	ARL4C	RPS15A
