# Supplementary material for: Multiregional single-cell transcriptomics reveals an association between partial EMT and immunosuppressive states in oral squamous cell carcinoma
Source: iScience. 2025 Jun 23;28(9):112988. doi: 10.1016/j.isci.2025.112988 (PMC12496189; doi:10.1016/j.isci.2025.112988)
Supplement: Table S4. Pathway enrichment results of trajectory analysis of epithelial cells [file mmc5.xlsx]

## Sheet: Table S4
Table S4. Pathway enrichment results of trajectory analysis of epithelial cells
Term	P.value	Adjusted.P.value	Old.P.value	Old.Adjusted.P.value	Combined.Score	Group	Genes
TNF-alpha Signaling via NF-kB	7.02976e-06	0.000316339	0	0	40.7845	1	DUSP5;SERPINB2;SMAD3;GADD45B;TIPARP;LITAF;F3;SAT1;FOSL2;TNIP1;MAFF;TRIP10;MAP3K8;CCNL1;MXD1;PDLIM5;SQSTM1;BIRC2;BIRC3;B4GALT5
Androgen Response	1.80453e-05	0.000367462	0	0	50.1687	1	IDI1;STEAP4;TMEM50A;STK39;ARID5B;TMPRSS2;SAT1;MYL12A;ALDH1A3;KRT19;DNAJB9;PTK2B;PDLIM5
Complement	2.44974e-05	0.000367462	0	0	34.4198	1	LYN;DUSP5;CPM;SERPINB2;DOCK9;PLAT;F3;CTSS;LGALS3;PPP2CB;PLSCR1;MAFF;CASP4;TIMP2;S100A12;ADAM9;CD46;S100A9;CD55
Apoptosis	6.15192e-05	0.000692091	0	0	32.9464	1	BNIP3L;CDKN1B;GADD45B;EMP1;PLAT;SAT1;DNAJC3;LGALS3;GNA15;ERBB3;CASP4;TIMP2;TXNIP;HMOX1;SQSTM1;BIRC3
Estrogen Response Early	0.000250981	0.00188236	0	0	23.7057	1	CLIC3;ZNF185;TIPARP;KRT13;KAZN;KLK10;TOB1;PAPSS2;SYNGR1;KRT19;MUC1;ELF3;KRT15;CLDN7;SCNN1A;ANXA9;TJP3
Estrogen Response Late	0.000250981	0.00188236	0	0	23.7057	1	ST14;CLIC3;KRT13;KLK10;TOB1;PAPSS2;KLK11;KRT19;TSPAN13;TST;SCNN1A;AGR2;ANXA9;S100A9;TJP3;LLGL2;JAK1
Hypoxia	0.000734407	0.00413104	0	0	19.2841	1	ERO1A;BNIP3L;CDKN1B;TIPARP;CITED2;NEDD4L;KLHL24;FOXO3;F3;FOSL2;PLAC8;CCNG2;MAFF;MXI1;HMOX1;FBP1
KRAS Signaling Up	0.000734407	0.00413104	0	0	19.2841	1	ERO1A;ITGA2;EMP1;TOR1AIP2;LY96;PLAT;PRDM1;TFPI;CTSS;ALDH1A3;TSPAN13;SLPI;MALL;STRN;TSPAN1;BIRC3
heme Metabolism	0.00201721	0.010086	0	0	15.4379	1	BNIP3L;RIOK3;GDE1;FBXO34;PDZK1IP1;FOXO3;ADIPOR1;CCDC28A;SDCBP;MXI1;CIR1;YPEL5;LRP10;LPIN2;OPTN
p53 Pathway	0.00518605	0.0233372	0	0	12.1307	1	ST14;TGFA;FOXO3;SAT1;TOB1;TM4SF1;PITPNC1;TXNIP;HMOX1;PLXNB2;EPS8L2;MXD1;RALGDS;EPHA2
UV Response Dn	0.00666359	0.0272601	0	0	12.6688	1	NIPBL;SMAD3;CDKN1B;RBPMS;YTHDC1;CITED2;ICA1;TFPI;PDLIM5;RND3;F3
IL-2/STAT5 Signaling	0.0119694	0.043065	0	0	9.45863	1	CYFIP1;GABARAPL1;ECM1;GADD45B;EMP1;HOPX;PLSCR1;MUC1;PLAGL1;MAFF;SH3BGRL2;MAP3K8;MXD1
Glycolysis	0.012441	0.043065	0	0	9.32541	1	ERO1A;SLC35A3;CITED2;GFPT1;SRD5A3;TGFA;PPP2CB;ELF3;CAPN5;MXI1;B3GNT3;QSOX1;SLC16A3
Unfolded Protein Response	0.0287347	0.0923614	0	0	8.23973	1	ERO1A;DNAJC3;SERP1;SRPRA;NABP1;DNAJB9;CHAC1;HERPUD1
Mitotic Spindle	0.0557677	0.167303	0	0	5.14793	1	AKAP13;NCK2;RICTOR;WASL;RHOF;RASAL2;ARHGAP27;EZR;PDLIM5;ARF6;NCK1
Cholesterol Homeostasis	0.0882471	0.233595	0	0	5.34419	1	LGALS3;IDI1;PLSCR1;MAL2;TM7SF2
Protein Secretion	0.0875324	0.233595	0	0	4.93552	1	VPS4B;SNAP23;ICA1;YIPF6;RAB9A;ARFGAP3
Xenobiotic Metabolism	0.109617	0.274044	0	0	3.54054	1	GABARAPL1;PINK1;HMOX1;NDRG2;BCAT1;PDLIM5;FBP1;LPIN2;PAPSS2;EPHA2
Fatty Acid Metabolism	0.135051	0.319857	0	0	3.2456	1	IDI1;GABARAPL1;NTHL1;TP53INP2;SERINC1;SDHD;HSD17B11;GLUL
IL-6/JAK/STAT3 Signaling	0.146326	0.329232	0	0	3.55779	1	IL10RB;STAT3;HMOX1;MAP3K8;OSMR
Coagulation	0.154407	0.330871	0	0	3.03246	1	SERPINB2;ITGA2;CAPN5;MAFF;ADAM9;PLAT;F3
Apical Surface	0.165889	0.339318	0	0	3.98653	1	LYN;MAL;RHCG
Reactive Oxygen Species Pathway	0.206414	0.344024	0	0	3.12009	1	TXNRD1;MBP;LSP1
Interferon Alpha Response	0.199543	0.344024	0	0	2.65789	1	PLSCR1;OAS1;SAMD9;TXNIP;GBP2
Apical Junction	0.192678	0.344024	0	0	2.35724	1	ITGA2;CLDN7;PBX2;DHX16;ADAM9;WASL;RHOF;PCDH1;CRB3
mTORC1 Signaling	0.192678	0.344024	0	0	2.35724	1	ERO1A;IDI1;RIT1;SERP1;TXNRD1;DAPP1;BCAT1;SQSTM1;TM7SF2
KRAS Signaling Dn	0.192678	0.344024	0	0	2.35724	1	SPRR3;SERPINB2;KRT4;KRT15;SLC6A14;KRT13;UPK3B;SLC25A23;KLK7
PI3K/AKT/mTOR Signaling	0.246127	0.395561	0	0	2.12605	1	RIT1;CDKN1B;DAPP1;SQSTM1;NCK1
Adipogenesis	0.310769	0.437018	0	0	1.47691	1	DGAT1;TST;RIOK3;CCNG2;NABP1;DNAJB9;PIM3;TOB1
Myogenesis	0.310769	0.437018	0	0	1.47691	1	GABARAPL2;RIT1;KLF5;GADD45B;ERBB3;PLXNB2;KIFC3;LSP1
Inflammatory Response	0.310769	0.437018	0	0	1.47691	1	LYN;MARCO;GNA15;ITGB8;OSMR;MXD1;F3;CD55
Allograft Rejection	0.310769	0.437018	0	0	1.47691	1	LYN;GALNT1;UBE2D1;BCAT1;GBP2;CTSS;HLA-E;NCK1
Wnt-beta Catenin Signaling	0.390751	0.521504	0	0	1.42278	1	DKK4;CSNK1E
UV Response Up	0.394025	0.521504	0	0	1.1138	1	LYN;PPP1R2;DGAT1;TST;HMOX1;SQSTM1
DNA Repair	0.526645	0.677116	0	0	0.669084	1	POLB;SDCBP;GTF2A2;GTF2B;VPS37B
Epithelial Mesenchymal Transition	0.620684	0.775855	0	0	0.445912	1	ECM1;GADD45B;ITGA2;QSOX1;FSTL1;SAT1
Pperoxisome	0.651135	0.791921	0	0	0.385292	1	IDI1;VPS4B;HSD17B11
Angiogenesis	0.690214	0.807444	0	0	0.320358	1	FSTL1
Bile Acid Metabolism	0.699785	0.807444	0	0	0.296931	1	IDI1;HSD17B11;OPTN
Interferon Gamma Response	0.770846	0.867201	0	0	0.201414	1	PLSCR1;STAT3;CASP4;TXNIP;ARID5B
TGF-beta Signaling	0.827717	0.90847	0	0	0.107794	1	SMAD3
G2-M Checkpoint	0.886277	0.927499	0	0	0.0742392	1	CDKN1B;SMAD3;YTHDC1;RASAL2
Oxidative Phosphorylation	0.886277	0.927499	0	0	0.0742392	1	ATP6V0E1;SDHD;ATP6V1E1;ATP1B1
E2F Targets	0.988878	0.99855	0	0	0.00339296	1	CDKN1B;CENPM
Myc Targets V1	0.99855	0.99855	0	0	0.000218722	1	PCBP1
Myc Targets V1	2.22535e-79	1.00141e-77	0	0	7884.92	2	EIF4A1;HSP90AB1;RPLP0;PHB2;RPL6;CDC20;EEF1B2;SYNCRIP;FBL;SNRPD2;SNRPD1;MYC;C1QBP;RUVBL2;PSMD3;PSMD1;KPNA2;CCT3;CCT2;EIF1AX;RPS5;RPL22;RPS6;NME1;PSMA1;CLNS1A;SRSF2;SRSF3;VDAC1;ERH;PPIA;PCNA;GLO1;DDX21;PHB;TYMS;PSMA7;HSPD1;SRM;LDHA;PSMB3;G3BP1;POLD2;RPS3;RPL14;RPS2;CCT7;HNRNPA1;CCT5;CCT4;NOP56;RANBP1;NPM1;DUT;SSB;PTGES3;NAP1L1;PA2G4;HSPE1;EIF2S1;RSL1D1;LSM7;CDK4;APEX1;IMPDH2;HNRNPA2B1;SERBP1;POLE3;…
E2F Targets	3.36927e-34	7.58085e-33	0	0	1383.18	2	TOP2A;DNMT1;PCNA;PRKDC;CSE1L;HMGB3;MKI67;CKS1B;TBRG4;CDC20;SYNCRIP;CCNB2;PTTG1;MYC;STMN1;POLD2;TK1;RBBP7;KPNA2;LYAR;NOP56;RANBP1;DUT;CDKN2A;TUBB;NAP1L1;PA2G4;SSRP1;TUBG1;PAICS;EIF2S1;NME1;DDX39A;UBE2S;CDK4;UBE2T;SRSF2;BIRC5;DCTPP1;RAN;MAD2L1;CDKN3
G2-M Checkpoint	4.16011e-16	6.24017e-15	0	0	338.255	2	TOP2A;DTYMK;HMGB3;MKI67;CKS1B;CDC20;SYNCRIP;CCNB2;MT2A;PTTG1;SNRPD1;MYC;STMN1;G3BP1;KPNA2;UBE2C;TPX2;CENPF;DDX39A;DKC1;UBE2S;CDK4;SRSF2;BIRC5;MAD2L1;CDKN3
Myc Targets V2	8.92651e-12	1.00423e-10	0	0	453.568	2	NOP56;NPM1;IMP4;PHB;PA2G4;HSPE1;SRM;TBRG4;HSPD1;CDK4;MYC;MRTO4;DCTPP1
mTORC1 Signaling	2.39035e-07	2.15131e-06	0	0	82.01	2	TOMM40;CACYBP;ENO1;TUBG1;HSPE1;HSPD1;CCT6A;STIP1;LDHA;PSMA3;DDX39A;PPA1;PRDX1;PSMG1;EEF1E1;PPIA
Oxidative Phosphorylation	6.52114e-06	4.89086e-05	0	0	55.2373	2	NDUFA8;PDHA1;MRPS12;TIMM13;NDUFB2;PHB2;HSD17B10;MRPL11;LDHB;LDHA;NDUFS8;CYCS;VDAC1;NDUFV1
DNA Repair	7.75577e-06	4.98586e-05	0	0	62.6476	2	BCAM;DUT;PCNA;ALYREF;IMPDH2;POLR2E;POLR2G;SSRP1;TYMS;ITPA;NME1;APRT
Epithelial Mesenchymal Transition	0.000131762	0.000741164	0	0	34.8269	2	IL32;LGALS1;SERPINE1;TPM1;LAMA3;FN1;TNC;HTRA1;TIMP3;TGFBI;CD44;PTHLH
Apical Junction	0.000523177	0.00235429	0	0	26.7694	2	COL17A1;CDH3;LAMB3;ITGA3;ACTN1;LAMA3;FSCN1;TGFBI;PFN1;TUBG1;HRAS
Glycolysis	0.000523177	0.00235429	0	0	26.7694	2	LDHA;PKM;PGAM1;STMN1;ENO1;TXN;TGFBI;FKBP4;PPIA;CD44;SOD1
Unfolded Protein Response	0.000587062	0.00240162	0	0	34.3361	2	NOP56;EIF4A1;RPS14;NPM1;DKC1;BANF1;EIF2S1;CKS1B
p53 Pathway	0.00189837	0.00657128	0	0	20.0148	2	LDHB;PCNA;IRAK1;CDKN2A;CDH13;SFN;SLC3A2;HRAS;SERPINB5;RPS12
Allograft Rejection	0.00189837	0.00657128	0	0	20.0148	2	EIF5A;MRPL3;NPM1;RPS9;RPS19;CDKN2A;RPS3A;ABCE1;RPL9;NME1
Reactive Oxygen Species Pathway	0.0086933	0.0279427	0	0	25.3129	2	PRNP;PRDX1;TXN;SOD1
Hypoxia	0.0185659	0.0556978	0	0	10.0159	2	SRPX;MT2A;LDHA;CAV1;SERPINE1;ENO1;TGFBI;MT1E
Pperoxisome	0.029363	0.0825834	0	0	10.6964	2	TOP2A;CRABP2;PRDX1;HRAS;SOD1
Fatty Acid Metabolism	0.0479616	0.110743	0	0	7.2	2	CBR1;LDHA;LGALS1;PDHA1;APEX1;HSD17B10
UV Response Up	0.0479616	0.110743	0	0	7.2	2	STIP1;PSMC3;POLE3;GGH;DDX21;FKBP4
Apoptosis	0.0516799	0.110743	0	0	6.88602	2	TOP2A;CAV1;TIMP3;NEDD9;CD44;SOD1
Mitotic Spindle	0.0481711	0.110743	0	0	6.64731	2	TOP2A;TPX2;CCNB2;CENPF;FSCN1;NEDD9;BIRC5
Estrogen Response Late	0.0492448	0.110743	0	0	6.56446	2	CDC20;TOP2A;CAV1;SFN;PKP3;FKBP4;CD44
Coagulation	0.0795336	0.162682	0	0	5.70331	2	SERPINE1;HTRA1;FN1;TIMP3;MMP10
PI3K/AKT/mTOR Signaling	0.0967722	0.189337	0	0	5.53475	2	CDK4;SFN;PFN1;HRAS
IL-2/STAT5 Signaling	0.113591	0.200045	0	0	4.05228	2	PRNP;GSTO1;MYC;CTSZ;ITGA6;CD44
TNF-alpha Signaling via NF-kB	0.115582	0.200045	0	0	3.99899	2	LAMB3;MYC;SERPINE1;TNC;FJX1;CD44
Xenobiotic Metabolism	0.115582	0.200045	0	0	3.99899	2	CBR1;MT2A;GSTO1;PTGES3;SERPINE1;ADH5
Apical Surface	0.16474	0.274566	0	0	5.12305	2	SRPX;DCBLD2
Spermatogenesis	0.18561	0.298302	0	0	3.07249	2	CCNB2;PEBP1;PSMG1;CDKN3
UV Response Dn	0.21621	0.335499	0	0	2.61326	2	MYC;CAV1;SERPINE1;MT1E
Complement	0.237517	0.356276	0	0	2.20184	2	SERPINE1;ANXA5;FN1;CDH13;PFN1
Estrogen Response Early	0.422765	0.559542	0	0	1.04631	2	MYC;SFN;FKBP4;CD44
Myogenesis	0.422765	0.559542	0	0	1.04631	2	PRNP;FST;CDH13;PDLIM7
Inflammatory Response	0.422765	0.559542	0	0	1.04631	2	AXL;MYC;SERPINE1;DCBLD2
KRAS Signaling Up	0.422765	0.559542	0	0	1.04631	2	IGF2;PLEK2;MMP10;DCBLD2
Wnt-beta Catenin Signaling	0.504229	0.597113	0	0	0.993333	2	MYC
Protein Secretion	0.473487	0.597113	0	0	0.946445	2	CAV2;SOD1
Interferon Alpha Response	0.478889	0.597113	0	0	0.922226	2	PSMA3;PSME2
Androgen Response	0.494889	0.597113	0	0	0.853959	2	ACTN1;PA2G4
Bile Acid Metabolism	0.555677	0.641166	0	0	0.635106	2	RBP1;SOD1
TGF-beta Signaling	0.594398	0.668697	0	0	0.58344	2	SERPINE1
Adipogenesis	0.646073	0.692221	0	0	0.394927	2	MTCH2;TKT;SOD1
Interferon Gamma Response	0.646073	0.692221	0	0	0.394927	2	MT2A;PSMA3;PSME2
Cholesterol Homeostasis	0.709811	0.742825	0	0	0.278815	2	ANXA5
IL-6/JAK/STAT3 Signaling	0.766611	0.784034	0	0	0.183392	2	CD44
heme Metabolism	0.965073	0.965073	0	0	0.0105404	2	BCAM
Epithelial Mesenchymal Transition	1.34038e-15	5.76365e-14	0	0	579.757	3	SERPINE2;DST;TNFRSF12A;MMP1;TPM2;IGFBP2;INHBA;EMP3;THBS1;GJA1;SFRP1;CALD1;COL7A1;SERPINH1;SNAI2;FLNA;TIMP1;VIM
Apoptosis	1.23821e-05	0.000266216	0	0	93.1779	3	IFITM3;CCND2;TNFRSF12A;IL1B;LMNA;HSPB1;BAX;TIMP1
TNF-alpha Signaling via NF-kB	5.85748e-05	0.000503743	0	0	63.9123	3	JAG1;CCL20;SPHK1;IL1B;G0S2;INHBA;IL7R;CXCL3
Inflammatory Response	5.85748e-05	0.000503743	0	0	63.9123	3	CCL20;SPHK1;IL1B;PDPN;INHBA;TIMP1;EMP3;IL7R
Allograft Rejection	5.85748e-05	0.000503743	0	0	63.9123	3	SRGN;CCND2;IL1B;FLNA;DEGS1;INHBA;TIMP1;RPL39
G2-M Checkpoint	0.000387176	0.00208107	0	0	44.4938	3	HSPA8;ILF3;NASP;NCL;ODC1;CKS2;SMC2
Estrogen Response Late	0.000387176	0.00208107	0	0	44.4938	3	RNASEH2A;SLC16A1;FABP5;IMPA2;HPRT1;CXCL14;PRSS23
p53 Pathway	0.000387176	0.00208107	0	0	44.4938	3	CCND2;CD81;SPHK1;CLCA2;BAX;NUPR1;TP63
Angiogenesis	0.0017484	0.00835344	0	0	88.061	3	CCND2;JAG1;TIMP1
KRAS Signaling Up	0.00222396	0.00956304	0	0	29.265	3	CCND2;CCL20;IL1B;G0S2;INHBA;IL7R
Fatty Acid Metabolism	0.0041256	0.0161274	0	0	27.6349	3	HSP90AA1;HSPH1;ODC1;G0S2;MIF
IL-2/STAT5 Signaling	0.0106932	0.0335104	0	0	17.9766	3	IFITM3;CCND2;CD81;NCS1;ODC1
mTORC1 Signaling	0.0109104	0.0335104	0	0	17.8043	3	SERPINH1;HPRT1;NUPR1;TUBA4A;CTSC
E2F Targets	0.0109104	0.0335104	0	0	17.8043	3	ILF3;RNASEH2A;PRDX4;NASP;CKS2
Cholesterol Homeostasis	0.0132209	0.0366344	0	0	27.8342	3	JAG1;TNFRSF12A;FABP5
Coagulation	0.0136314	0.0366344	0	0	19.6137	3	MMP1;TIMP1;PRSS23;THBS1
IL-6/JAK/STAT3 Signaling	0.020317	0.0513901	0	0	21.1759	3	TNFRSF12A;IL1B;CXCL3
Protein Secretion	0.0262395	0.0626833	0	0	17.8628	3	DST;ATP1A1;CTSC
Wnt-beta Catenin Signaling	0.031778	0.0719186	0	0	26.1004	3	CCND2;JAG1
Apical Surface	0.0346173	0.0744273	0	0	24.2382	3	HSPB1;SULF2
Complement	0.0447024	0.0835741	0	0	9.67127	3	MMP13;TIMP1;CTSC;HSPA1A
Myc Targets V1	0.0447024	0.0835741	0	0	9.67127	3	SET;PRDX4;ODC1;HPRT1
KRAS Signaling Dn	0.0447024	0.0835741	0	0	9.67127	3	IGFBP2;PKP1;KRT5;LGALS7
UV Response Dn	0.07139	0.127907	0	0	8.52188	3	GJA1;EFEMP1;SNAI2
Mitotic Spindle	0.146968	0.212886	0	0	4.44112	3	DST;FLNA;TUBA4A
Hypoxia	0.148525	0.212886	0	0	4.39407	3	CSRP2;PKP1;MIF
Estrogen Response Early	0.148525	0.212886	0	0	4.39407	3	GJA1;SLC16A1;PRSS23
Myogenesis	0.148525	0.212886	0	0	4.39407	3	TPM2;SPHK1;IGFBP7
Oxidative Phosphorylation	0.148525	0.212886	0	0	4.39407	3	BAX;SLC25A5;SLC25A6
Glycolysis	0.148525	0.212886	0	0	4.39407	3	NASP;MIF;PYGL
Notch Signaling	0.19239	0.266864	0	0	7.9898	3	JAG1
Reactive Oxygen Species Pathway	0.279156	0.368768	0	0	3.99128	3	PRDX4
UV Response Up	0.283008	0.368768	0	0	2.435	3	IGFBP2;TUBA4A
TGF-beta Signaling	0.302867	0.383037	0	0	3.38295	3	THBS1
Myc Targets V2	0.321277	0.394711	0	0	2.98954	3	FARSA
Adipogenesis	0.384727	0.435349	0	0	1.44871	3	PEMT;ATP1B3
Apical Junction	0.384727	0.435349	0	0	1.44871	3	AMIGO2;MSN
Xenobiotic Metabolism	0.384727	0.435349	0	0	1.44871	3	PEMT;HPRT1
Interferon Alpha Response	0.47731	0.526265	0	0	1.15392	3	IFITM3
Unfolded Protein Response	0.530499	0.570286	0	0	0.847094	3	LSM4
DNA Repair	0.633805	0.664722	0	0	0.457174	3	HPRT1
Interferon Gamma Response	0.738454	0.738454	0	0	0.227017	3	IFITM3
heme Metabolism	0.738454	0.738454	0	0	0.227017	3	RAD23A
Epithelial Mesenchymal Transition	2.0432e-46	6.12959e-45	0	0	7466.81	4	TAGLN;SPARC;NNMT;COL11A1;COL12A1;THY1;THBS2;LOXL1;CTHRC1;PDGFRB;POSTN;PRRX1;LUM;MMP2;MMP3;BGN;PCOLCE;DCN;ACTA2;GREM1;COL1A1;VCAN;COL3A1;COL1A2;COL4A2;FAP;COL5A1;COL4A1;COL6A2;CDH11;COL5A2;MGP;PMP22;COL6A3;FBN1
Angiogenesis	1.59395e-08	2.39092e-07	0	0	811.052	4	POSTN;VCAN;COL3A1;LUM;COL5A2;S100A4
UV Response Dn	2.55784e-08	2.55784e-07	0	0	271.08	4	PDGFRB;COL1A1;COL3A1;COL1A2;MAP1B;COL11A1;COL5A2;PMP22;LTBP1
Coagulation	2.83084e-07	2.12313e-06	0	0	213.362	4	MMP11;SPARC;C1S;C1R;CTSK;MMP2;MMP3;FBN1
Myogenesis	4.26636e-07	2.55982e-06	0	0	160.302	4	COL1A1;TAGLN;COL3A1;SPARC;COL4A2;COL6A2;COL6A3;AEBP1;CRYAB
Apoptosis	0.000979563	0.00489782	0	0	49.2783	4	PDGFRB;LUM;MMP2;BGN;DCN
TNF-alpha Signaling via NF-kB	0.00254253	0.00762758	0	0	33.9283	4	TNFAIP8;DUSP2;TUBB2A;TNFAIP6;CXCL2
Hypoxia	0.00254253	0.00762758	0	0	33.9283	4	CA12;COL5A1;BGN;S100A4;DCN
Interferon Gamma Response	0.00254253	0.00762758	0	0	33.9283	4	CD74;TNFAIP6;C1S;C1R;HLA-DRB1
Apical Junction	0.00254253	0.00762758	0	0	33.9283	4	VCAN;MMP2;CDH11;THY1;FBN1
Adipogenesis	0.0147148	0.036787	0	0	18.8559	4	ALDH2;COL4A1;SPARCL1;APOE
Complement	0.0147148	0.036787	0	0	18.8559	4	COL4A2;C1S;C1R;PRCP
Glycolysis	0.0682467	0.136493	0	0	8.85446	4	VCAN;COL5A1;DCN
Allograft Rejection	0.0682467	0.136493	0	0	8.85446	4	CD74;HLA-DRA;THY1
KRAS Signaling Up	0.0682467	0.136493	0	0	8.85446	4	MMP11;PRRX1;SPARCL1
Interferon Alpha Response	0.0763796	0.143212	0	0	11.6601	4	CD74;C1S
Hedgehog Signaling	0.156122	0.275509	0	0	11.3373	4	THY1
Apical Surface	0.187395	0.312326	0	0	8.3174	4	THY1
TGF-beta Signaling	0.224879	0.330007	0	0	6.01025	4	ID3
Myc Targets V2	0.239389	0.330007	0	0	5.35322	4	DUSP2
Estrogen Response Late	0.242005	0.330007	0	0	3.07001	4	CA12;DUSP2
Xenobiotic Metabolism	0.242005	0.330007	0	0	3.07001	4	ALDH2;APOE
Androgen Response	0.376421	0.490984	0	0	2.10192	4	TNFAIP8
Unfolded Protein Response	0.413657	0.517072	0	0	1.67747	4	TUBB2A
UV Response Up	0.526353	0.612075	0	0	0.868062	4	CXCL2
IL-2/STAT5 Signaling	0.610225	0.612075	0	0	0.528637	4	COL6A1
Estrogen Response Early	0.612075	0.612075	0	0	0.52273	4	CA12
Inflammatory Response	0.612075	0.612075	0	0	0.52273	4	TNFAIP6
p53 Pathway	0.612075	0.612075	0	0	0.52273	4	S100A4
KRAS Signaling Dn	0.612075	0.612075	0	0	0.52273	4	AKR1B10
