# Supplementary material for: Multiregional single-cell transcriptomics reveals an association between partial EMT and immunosuppressive states in oral squamous cell carcinoma
Source: iScience. 2025 Jun 23;28(9):112988. doi: 10.1016/j.isci.2025.112988 (PMC12496189; doi:10.1016/j.isci.2025.112988)
Supplement: Table S5. Deconvolution result of the TCGA HPV-negative HNSCC cohort using subtype information from all sites [file mmc6.xlsx]

## Sheet: Table S5
Table S5. Deconvolution result of the TCGA HPV-negative HNSCC cohort using subtype information from all sites
TCGA patient barcode	EMT	Partial EMT	CD8 Eff	CD4 Naive	NK	Treg	CD4 Eff	Tex	CD8 Naive	Monocyte	Macrophage	DC C2	Neutrophil	Mast Cell	DC C1	pDC	DC Act	NK precursor	Plasma	Memory	MALT	Naive	GC	B Act	Lymphatic	Tip	Arterial	Activated PCV	CAF	iCAF	Myofibroblast	SMC	apCAF	SMC	apCAF
TCGA-4P-AA8J-01A-11R-A39I-07	0.0335051	0.0191477	0.52384	5.64777e-07	2.37343e-07	1.25364e-06	7.22963e-07	3.75008e-06	0.00637496	3.6604e-07	2.25324e-07	0.0338766	0.000640404	2.79788e-07	0.000599394	9.23179e-07	6.93751e-07	2.67094e-07	3.78878e-07	2.86869e-07	2.87916e-07	2.23825e-07	5.52329e-07	0.00561005	8.87464e-07	0.00366439	0.0622528	5.60315e-07	8.90073e-07	0.275088	1.19282e-06	0.004905	0.0304774	3.36033e-06	9.58502e-05
TCGA-BA-4074-01A-01R-1436-07	0.00838582	0.0986328	0.64152	3.1847e-07	1.53772e-07	0.00114102	2.78312e-07	0.0078571	0.000633102	2.19189e-07	7.53952e-07	0.00770416	1.79795e-06	0.00264812	5.21431e-07	1.28794e-07	1.93312e-07	1.83175e-07	3.43443e-07	1.8159e-07	1.16576e-07	1.12447e-07	1.82406e-07	0.0166332	1.40294e-07	0.00162495	0.0179866	2.54459e-07	7.49931e-07	0.193251	2.8505e-07	0.000962514	0.00101253	5.16014e-07	3.03579e-06
TCGA-BA-4075-01A-01R-1436-07	0.0024301	0.00141387	0.867582	7.50504e-07	1.43615e-06	0.00299679	1.45924e-06	3.40542e-06	2.79145e-05	0.000762694	1.02044e-06	0.0377547	1.00517e-06	0.00379576	3.69972e-05	4.18613e-07	5.16527e-07	2.45803e-07	1.05854e-06	1.67862e-07	2.76125e-07	1.79599e-07	3.98538e-07	0.000669339	5.17949e-07	7.07108e-07	0.0288477	1.22033e-06	0.00669916	0.0391904	0.000509766	7.52681e-05	0.00719182	6.25735e-07	8.49698e-07
TCGA-BA-4076-01A-01R-1436-07	0.098197	0.267926	0.572027	3.98187e-07	3.56756e-07	6.96915e-07	8.10396e-07	3.4073e-06	0.00175223	4.26693e-07	3.22654e-07	0.00205183	0.000101242	0.000657096	0.00019046	2.54425e-07	5.67482e-05	4.45323e-07	1.2959e-06	1.8995e-07	4.47876e-07	1.15945e-07	6.67754e-07	0.000445969	7.006e-07	0.000110471	0.0475608	5.75576e-07	6.96248e-07	0.00869176	1.05224e-06	0.000129383	3.64061e-05	5.28608e-05	0.000363456
TCGA-BA-4077-01B-01R-1436-07	0.086402	0.117283	0.530897	3.69748e-07	1.52864e-07	5.0209e-07	5.93099e-07	0.00224083	0.0156541	1.3616e-07	2.44368e-07	0.0606998	0.00716641	2.56853e-07	0.000622175	0.00735979	5.06768e-07	5.3028e-07	3.98319e-07	1.78698e-07	2.36397e-07	1.59789e-07	3.68049e-07	0.0190332	3.83757e-07	4.03582e-07	0.0417595	0.0477428	0.00907676	0.00843051	0.0275826	0.00901028	0.0016863	0.00734801	0.00677405
TCGA-BA-4078-01A-01R-1436-07	0.00395915	0.0101467	0.501738	2.51219e-07	2.32907e-07	4.18631e-07	2.90642e-06	1.93638e-05	0.00465717	3.83049e-07	9.15861e-08	0.0151717	0.000470819	1.51144e-07	0.000261416	1.4976e-07	4.28536e-07	1.34188e-07	1.10795e-06	8.57709e-08	1.67098e-07	6.21972e-08	2.70974e-07	0.0497036	1.746e-07	0.0063526	0.110409	3.1387e-07	5.83773e-07	0.149152	0.0941153	0.000916854	9.68109e-06	0.0529098	0.0571596
TCGA-BA-5149-01A-01R-1514-07	0.00667359	0.0750484	0.775471	1.92052e-07	1.82647e-07	4.30846e-07	3.6642e-07	7.60017e-07	0.00269228	1.45667e-07	1.61213e-07	0.00653457	0.00445937	7.534e-07	1.84079e-07	0.00028192	1.72391e-06	2.06422e-07	2.43627e-07	1.12094e-07	1.67084e-07	6.56128e-08	4.9775e-07	0.00517706	3.9028e-07	0.00100108	0.0644702	5.11016e-07	1.80232e-05	0.0568496	2.87735e-07	3.12894e-05	0.0012842	3.0987e-07	2.12861e-07
TCGA-BA-5151-01A-01R-1436-07	0.165522	0.282439	0.379938	2.2328e-07	2.49123e-07	2.34269e-07	2.26597e-05	1.07473e-06	0.00454264	2.56534e-07	1.87936e-07	0.0114125	2.40046e-07	0.0129305	0.000514543	1.47431e-07	5.31002e-07	1.45248e-07	4.59723e-07	7.27385e-08	2.03643e-07	6.05096e-08	4.08487e-07	0.00647552	4.15369e-07	1.48069e-07	0.1013	2.46454e-07	0.000240922	0.0317699	0.00249941	0.000386494	1.28587e-07	3.68627e-07	2.29362e-07
TCGA-BA-5152-01A-02R-1873-07	0.192587	0.0976478	0.525683	4.01429e-07	1.25711e-07	3.04745e-07	7.00364e-07	0.000809134	0.013756	1.6967e-07	2.61797e-07	0.0417464	0.00535329	3.30211e-06	0.000384521	0.00268692	8.60094e-06	3.58378e-07	3.46825e-07	1.04172e-07	1.7167e-07	7.81687e-08	2.66413e-07	0.00990632	1.85363e-07	0.000130404	0.0523821	3.70111e-07	2.11859e-05	0.0564054	0.000482973	2.05255e-07	2.5256e-07	1.11681e-06	2.26453e-06
TCGA-BA-5153-01A-01R-1436-07	0.0467037	0.0173159	0.468543	5.3953e-07	2.56952e-07	5.0642e-07	2.07286e-06	7.27366e-05	0.0362945	2.71684e-07	1.8733e-07	0.0173088	0.00260663	4.83903e-07	4.58213e-05	6.76376e-07	5.40553e-07	9.88319e-07	1.26005e-06	2.31082e-07	2.76972e-07	1.70412e-07	6.35788e-07	0.110848	4.20514e-07	4.93121e-07	0.0920218	0.000622163	0.0906087	6.21086e-07	0.0369019	0.0135996	0.00718501	0.0593102	0.0545934
TCGA-BA-5555-01A-01R-1514-07	0.096329	0.145854	0.526091	3.07445e-07	1.56707e-07	0.000756698	2.85995e-07	6.80348e-07	0.00494208	1.89275e-07	1.48109e-07	0.0221689	0.000726172	1.37088e-07	0.000534132	8.65277e-07	3.50961e-07	1.13293e-07	3.32699e-07	1.69981e-07	1.93383e-07	8.91908e-08	2.56216e-07	0.0437651	2.57188e-07	2.94154e-07	0.119071	3.38905e-07	0.000671249	4.46032e-07	0.0283781	0.00242671	1.84712e-05	0.0082607	0.00893805
TCGA-BA-5556-01A-01R-1514-07	0.107325	0.200141	0.468043	4.04094e-07	1.32378e-07	4.24766e-07	5.13082e-06	4.30607e-06	0.0451431	1.95009e-07	2.97639e-07	0.0434113	0.000228506	4.43069e-07	5.6326e-05	0.015796	0.00152497	5.5986e-07	6.86176e-07	1.15064e-07	2.94899e-07	1.0059e-07	4.30072e-07	0.00408976	8.11103e-07	0.000544176	0.0533928	1.44496e-06	0.0377201	0.017404	0.00515973	3.53958e-06	3.23478e-07	3.58532e-07	4.83588e-07
TCGA-BA-5557-01A-01R-1514-07	0.249258	0.238022	0.176067	2.77324e-07	1.82309e-07	5.5293e-07	2.01425e-07	3.12892e-07	0.000581447	1.71831e-07	5.48855e-07	0.0702261	1.33087e-07	0.0247406	3.39573e-07	9.78784e-08	1.20314e-07	9.17896e-08	3.10327e-07	6.8834e-08	1.59838e-07	7.64314e-08	3.70045e-07	2.59101e-05	2.14161e-07	2.09903e-07	0.0503874	2.07706e-07	3.51932e-07	0.190598	2.19983e-07	4.58052e-07	8.77949e-05	1.47523e-07	1.30169e-07
TCGA-BA-5558-01A-01R-1514-07	0.146069	0.418654	0.304693	3.938e-07	2.34446e-07	9.71478e-07	8.27624e-07	4.28537e-07	0.00728458	1.98067e-07	3.17764e-07	0.0352295	3.71097e-07	0.000488132	0.00194836	5.68555e-07	5.07331e-07	1.9296e-07	4.78058e-07	1.19166e-07	2.72259e-07	8.50907e-08	3.09523e-07	0.000532365	5.43299e-07	9.99261e-05	0.0702801	4.63874e-07	0.00162988	0.010365	0.00267905	3.64637e-05	3.23966e-06	3.39258e-07	2.64836e-07
TCGA-BA-5559-01A-01R-1514-07	0.0109861	4.95148e-06	0.333662	3.41486e-07	1.20056e-07	3.07019e-07	9.08052e-07	0.0233615	0.0500777	1.78054e-07	1.57885e-07	0.086953	4.90729e-07	2.0128e-07	0.000325541	2.55451e-07	2.34482e-07	6.33848e-07	3.96025e-07	1.17011e-07	2.22166e-07	1.06794e-07	2.1228e-07	0.130122	2.76175e-07	3.68408e-07	0.0970772	7.15927e-07	0.037701	0.0442599	0.0525105	3.35433e-06	0.117438	0.0155109	0.0178699
TCGA-BA-6868-01B-12R-1915-07	0.0127273	3.57867e-07	0.834965	2.32049e-07	9.18584e-08	0.000277029	2.85661e-07	2.51195e-07	0.000488144	1.14497e-07	3.34633e-07	0.00173505	3.9347e-07	0.0010923	3.02208e-07	1.03272e-07	1.37898e-07	1.89656e-07	1.84324e-07	6.78677e-08	1.71544e-07	7.0852e-08	5.90347e-07	3.03988e-05	2.41231e-07	3.07343e-07	0.0528759	0.0124198	3.1662e-07	0.0825987	2.51941e-07	0.000635731	0.000148802	8.62896e-07	9.96687e-07
TCGA-BA-6869-01A-11R-1873-07	0.174281	0.15306	0.520326	2.39982e-07	3.17733e-07	8.95022e-07	9.29382e-07	1.16054e-06	0.00452554	3.60509e-07	3.70469e-07	0.00740105	1.12206e-06	0.000403684	0.000145216	6.23675e-07	1.4475e-06	1.44619e-07	5.3124e-07	2.67823e-07	3.22008e-07	3.0786e-07	4.11354e-07	0.0209616	4.44802e-07	1.41292e-06	0.0154817	0.0151906	0.058727	4.33288e-07	0.0257262	2.1602e-05	0.00013237	0.00360425	0.00301785
TCGA-BA-6870-01A-11R-1873-07	0.0881088	0.176685	0.602706	3.87888e-07	3.11356e-07	9.34005e-07	1.40245e-05	9.1167e-07	0.00895007	5.32264e-07	2.78488e-07	0.00419881	0.00160302	0.000298634	0.00125825	4.31207e-07	0.00106444	3.03239e-07	7.80599e-07	0.00181813	5.44772e-07	1.74262e-05	1.21608e-06	0.00991846	2.13268e-06	0.00118243	0.0642946	6.9056e-07	1.8444e-05	0.0269785	0.0108744	4.37407e-07	1.72193e-07	4.72281e-07	6.22648e-07
TCGA-BA-6871-01A-11R-1873-07	0.00304343	0.00156465	0.47198	1.69022e-07	1.57259e-07	3.90563e-07	3.64885e-07	0.00283	0.0112506	1.83706e-07	2.84989e-07	0.0113211	2.99927e-07	7.17101e-06	0.000912792	1.09384e-07	1.53302e-07	1.21858e-07	4.1512e-07	9.491e-08	1.19117e-07	6.98691e-08	1.24694e-07	0.0978608	1.22385e-07	0.00609896	0.130809	3.37773e-07	1.28921e-06	0.209282	0.0295901	0.0130846	0.00109304	0.00926659	0.0107359
TCGA-BA-6872-01A-11R-1873-07	0.0497554	0.188644	0.629693	3.80851e-07	2.80538e-07	8.64364e-07	7.69826e-07	6.51248e-07	0.00114132	3.48911e-07	4.77807e-07	0.010221	9.45629e-07	1.14451e-06	0.000918911	3.11462e-07	7.41578e-07	4.81005e-07	9.89058e-07	1.80125e-07	2.78612e-07	1.94281e-07	5.74641e-07	9.54446e-05	1.33654e-06	0.000427595	0.0486394	3.98471e-07	1.78396e-06	0.0704239	1.36284e-06	1.81912e-05	7.0822e-06	4.08405e-07	3.72216e-07
TCGA-BA-6873-01A-11R-1873-07	5.51986e-07	0.0904493	0.73983	5.24509e-07	3.45279e-07	7.71487e-07	1.19552e-06	1.17705e-06	0.0110068	3.48854e-07	2.70247e-07	0.0137092	2.022e-06	7.20988e-07	3.11736e-07	0.000714308	8.97749e-07	5.51689e-07	4.93088e-07	1.98118e-07	3.85687e-07	1.67939e-07	3.45128e-07	0.00904899	6.43416e-07	0.000203831	0.0766784	6.24708e-07	1.55981e-06	0.0479853	4.21594e-06	2.83248e-05	0.0103265	8.81899e-07	8.29153e-07
TCGA-BA-7269-01A-11R-2016-07	0.0958659	0.178157	0.535103	2.43541e-07	1.79174e-07	3.59051e-07	6.08709e-07	1.56899e-06	0.000597694	2.55993e-07	1.64554e-07	0.0196022	1.27194e-07	1.69573e-07	0.000339553	1.38026e-07	2.62053e-07	1.18776e-07	2.34901e-07	1.81226e-07	1.75766e-07	1.90453e-07	1.91712e-07	9.56622e-05	1.79073e-07	4.16613e-05	0.0273115	2.6682e-07	2.21032e-07	0.134708	1.02502e-05	3.09433e-06	0.00815852	8.44459e-07	8.39287e-06
TCGA-BA-A4IF-01A-11R-A266-07	0.0920234	0.193797	0.563832	5.76737e-07	2.4655e-07	4.18031e-06	1.19696e-06	9.01332e-07	0.0056869	4.30118e-07	3.24942e-07	0.000679893	2.81558e-07	5.20164e-07	1.79491e-07	1.57391e-07	1.78793e-06	2.22485e-07	3.44831e-07	1.69536e-07	2.72496e-07	1.35278e-07	3.16501e-07	0.0195035	2.63706e-07	7.14659e-07	0.0563089	4.48802e-07	6.97489e-07	0.0146692	0.0113055	0.00701878	0.00555279	0.0296081	0.0292018
TCGA-BA-A4IG-01A-11R-A266-07	0.12737	0.204801	0.521246	5.43208e-07	3.0877e-07	3.30858e-07	9.82099e-07	0.00161957	0.00517139	4.56178e-07	3.16838e-07	0.00540015	2.93407e-07	4.69713e-07	5.2946e-06	1.84373e-07	5.84969e-07	2.92959e-07	1.08861e-06	1.5553e-07	1.77395e-07	1.50867e-07	2.39506e-07	0.0709119	2.74781e-07	0.00989168	0.0157485	0.007111	0.0220265	3.41403e-07	0.00151553	6.89905e-07	4.19626e-06	0.00716922	0.00754119
TCGA-BA-A4IH-01A-11R-A266-07	0.103715	0.061036	0.341266	3.60369e-07	2.14607e-07	7.4717e-07	1.0356e-06	0.0042478	0.0107998	3.45188e-07	1.72822e-07	0.00782955	6.53428e-07	5.73421e-07	7.06251e-07	2.07131e-07	8.48815e-07	9.60794e-07	2.8959e-07	2.36816e-07	1.69548e-07	1.76856e-07	2.75339e-07	0.141162	1.54861e-07	4.20856e-05	0.136728	0.00208406	0.0274719	1.2812e-06	0.0708913	0.0288642	0.00115556	0.0626975	0.0620766
TCGA-BA-A4II-01A-11R-A266-07	0.135355	0.359534	0.365048	3.86986e-07	2.27183e-07	1.06203e-06	1.40437e-06	9.81075e-07	0.00612739	5.18109e-07	3.75516e-07	0.0110344	2.62781e-07	0.00121851	2.01127e-07	2.27123e-07	5.21603e-07	2.97244e-07	6.854e-07	1.40053e-07	2.71231e-07	1.51642e-07	3.8382e-07	0.0160557	3.26886e-07	2.80437e-07	0.0696829	4.73169e-07	3.00303e-06	0.0356003	3.35857e-06	0.00032721	4.12584e-07	7.67331e-07	7.87319e-07
TCGA-BA-A6D8-01A-31R-A31N-07	0.0158852	0.124413	0.640356	2.94226e-07	2.39475e-07	1.32819e-06	8.66392e-07	0.00340149	3.42891e-06	4.39497e-07	2.61478e-07	0.0410811	3.70333e-07	4.05902e-07	0.000964284	2.11888e-07	5.74354e-07	5.11626e-07	5.5883e-07	3.74696e-07	2.22904e-07	2.1265e-07	3.175e-07	0.00466653	3.36176e-07	0.0086525	0.0289363	3.49004e-07	1.07e-06	0.0621942	0.0452191	0.0136448	0.00438825	0.00618458	0.00685806
TCGA-BA-A6DA-01A-31R-A31N-07	0.395247	0.457792	0.136172	5.27073e-07	3.25008e-07	1.2867e-06	4.07618e-07	1.27808e-06	0.000622368	4.41263e-07	5.08579e-07	0.00373228	6.65042e-07	0.000646088	0.000126491	3.50879e-07	7.77694e-07	1.98541e-07	4.23508e-07	3.11298e-07	5.68219e-07	2.50213e-07	1.05529e-06	4.27306e-05	1.12394e-06	4.35338e-07	0.00554273	5.80374e-07	8.75781e-07	5.03322e-07	5.03502e-07	7.71547e-07	6.1684e-05	2.90991e-07	3.14007e-07
TCGA-BA-A6DB-01A-11R-A30B-07	0.230199	0.273967	0.20887	2.46451e-06	8.87553e-07	1.8419e-06	1.1113e-05	0.00118678	0.0217011	1.13438e-06	5.46843e-07	0.0320994	0.00425599	1.22042e-06	0.00136655	0.00392078	5.09066e-05	1.08428e-06	1.21291e-06	3.86243e-07	9.40801e-07	4.17607e-07	2.10283e-06	0.0138048	2.3195e-06	0.00196098	0.0408303	2.81663e-06	0.00460274	0.0166881	0.0470224	2.13184e-05	0.0974132	8.47484e-06	0.000331721
TCGA-BA-A6DD-01A-12R-A31N-07	0.190449	0.232236	0.411376	5.54689e-07	1.74974e-07	4.41558e-07	6.01369e-07	0.000125749	0.0133143	2.185e-07	3.35833e-07	0.0228683	0.000120401	4.17528e-07	4.39844e-07	0.000224898	1.24315e-06	5.32242e-07	2.77953e-07	7.07082e-07	3.66751e-07	1.39896e-06	5.41002e-07	0.0108732	6.08023e-07	2.93131e-06	0.0391423	5.53582e-07	1.63265e-06	0.0788662	2.29234e-06	0.000385412	2.68538e-07	1.13985e-06	1.50996e-06
TCGA-BA-A6DE-01A-22R-A31N-07	0.0880955	0.174243	0.587025	7.48829e-07	2.14578e-07	0.00339067	3.36413e-06	1.47592e-06	0.00958415	2.39449e-07	6.03463e-07	0.00403175	2.22411e-07	6.04056e-05	1.99619e-07	1.93819e-07	6.79554e-07	2.29607e-07	8.00486e-07	1.74384e-07	2.68318e-07	1.435e-07	2.53011e-07	0.011257	4.50906e-07	8.76682e-06	0.0818687	0.00735101	0.000560789	9.79687e-07	0.0217713	1.16108e-06	0.00175415	0.00898606	0.00717476
TCGA-BA-A6DG-01A-21R-A30B-07	0.0444822	0.0588974	0.435928	3.6539e-07	2.802e-07	6.96658e-07	5.85306e-07	6.34141e-07	0.00166712	1.97127e-07	2.74531e-07	0.0247324	3.82739e-07	0.00421163	1.46122e-07	2.2898e-07	3.09643e-07	2.19021e-07	7.60427e-07	1.24349e-07	2.68085e-07	9.78118e-08	4.89149e-07	7.62709e-05	3.27113e-07	3.02249e-07	0.0879545	2.38593e-07	1.02902e-06	0.30328	5.73003e-07	0.00555484	0.0332067	3.18255e-07	3.61983e-07
TCGA-BA-A6DI-01A-11R-A30B-07	0.211842	0.156539	0.512168	3.43934e-07	3.17001e-07	4.79247e-07	6.19699e-07	2.94877e-07	0.00170501	2.00135e-07	2.72952e-07	0.00638193	4.88738e-05	9.47673e-07	1.61909e-05	0.00604083	1.41475e-06	2.91021e-07	5.78825e-07	2.63499e-07	3.39944e-07	2.07698e-07	1.67738e-06	0.00188051	5.22824e-07	0.00303412	0.038266	0.0276679	0.0154912	4.97622e-07	0.0129423	5.74162e-07	3.33533e-05	0.00593332	0.00455558
TCGA-BA-A6DJ-01A-11R-A30B-07	0.139564	0.175442	0.552098	3.78551e-07	1.82205e-07	3.78059e-07	5.07214e-07	7.37735e-07	0.0110988	3.01957e-07	8.25312e-07	0.0260552	0.000456248	0.000902373	3.05792e-05	0.0204476	5.00257e-07	2.48711e-07	5.188e-07	2.05048e-07	3.86902e-07	1.40123e-07	4.58946e-07	0.000139923	1.02435e-06	3.345e-07	0.0220312	3.6509e-05	0.0276006	0.0234355	0.000650508	1.00437e-06	1.45659e-06	4.70156e-07	4.4818e-07
TCGA-BA-A6DL-01A-21R-A30B-07	0.267013	0.233206	0.428034	5.93332e-07	4.14305e-07	0.00154121	1.4288e-06	0.000203306	0.00444966	4.00729e-07	3.72064e-07	0.00110711	5.27796e-07	0.000113279	3.18048e-06	3.06328e-07	8.17816e-07	2.06688e-07	7.20609e-07	2.52803e-07	2.76368e-07	1.17478e-07	3.50419e-07	0.0228937	2.68075e-07	0.00790059	0.0278618	7.00679e-07	0.000964337	1.8674e-06	0.00440836	9.05042e-07	9.06266e-05	0.000199316	0.000278749
TCGA-BA-A8YP-01A-11R-A39I-07	0.00657583	0.0175378	0.52361	4.50402e-07	1.9965e-07	4.08131e-07	1.50452e-06	1.52565e-06	0.000632556	5.04412e-07	1.96729e-07	0.0217504	1.30174e-07	2.69531e-07	2.93377e-07	1.04227e-07	2.80349e-07	1.46346e-07	2.6491e-07	1.3689e-07	2.12425e-07	1.1342e-07	2.50546e-07	0.0420267	2.82362e-07	0.00350383	0.0948269	4.48568e-07	1.52625e-06	0.233884	1.70908e-05	3.61276e-05	0.00510013	0.0504892	0.055981
TCGA-BB-4217-01A-11R-2081-07	0.0850045	0.0332246	0.519207	6.49928e-07	5.13987e-07	6.19187e-07	8.65004e-07	0.0437712	0.00749765	7.9914e-07	1.57901e-07	0.0109216	1.62739e-06	9.05928e-07	0.000562508	3.33701e-07	1.70419e-05	4.89278e-07	3.51916e-07	1.75223e-07	5.1638e-07	1.66684e-07	6.37401e-07	0.130723	5.67254e-07	0.0180506	0.0885566	8.29458e-07	0.0157239	3.65278e-07	0.041742	0.00495845	4.3409e-07	2.82286e-05	0.00011515
TCGA-BB-4223-01A-01R-1436-07	0.0356101	0.000334204	0.523576	8.44337e-07	5.92938e-07	9.17581e-07	3.45364e-06	0.0259586	0.0185273	1.3603e-06	2.20146e-07	0.0141877	0.000166213	3.49579e-07	4.84153e-05	2.64138e-07	6.49723e-07	3.65553e-07	1.69168e-06	2.60385e-07	4.2322e-07	1.51788e-07	4.44809e-07	0.154618	4.59248e-07	0.0011199	0.0939676	1.20551e-06	0.0336261	0.000168495	0.0302774	0.0178525	0.000393388	0.0495547	0.049021
TCGA-BB-4224-01A-01R-1436-07	0.0593321	0.611924	0.227521	1.99849e-07	2.42842e-07	5.50892e-07	8.30263e-07	0.00322687	2.37008e-05	5.25223e-07	1.55636e-07	0.00526426	6.63061e-07	2.76631e-07	4.06183e-07	1.28085e-07	2.09514e-07	1.92003e-07	6.02303e-07	1.52412e-07	1.76377e-07	1.30729e-07	2.01166e-07	0.0577821	2.24935e-07	1.58747e-06	0.0259929	3.52442e-07	3.74214e-07	1.87309e-07	5.17392e-07	2.56719e-07	0.00418834	0.00473589	0.00649005
TCGA-BB-4225-01A-01R-1436-07	0.018998	0.0147166	0.518419	4.57508e-07	2.67713e-07	7.28488e-07	0.00107275	0.000323341	0.0307025	2.43527e-07	1.72045e-07	0.0230494	0.00586397	3.4386e-07	8.11286e-07	4.52949e-07	0.000629875	0.00688281	6.90337e-07	1.97756e-07	4.00998e-07	1.67106e-07	3.57743e-07	0.119032	2.2793e-07	5.91997e-07	0.0166085	0.0309403	0.0856139	8.02263e-07	0.0466704	0.0144837	0.00190766	0.064078	0.0618809
TCGA-BB-4227-01A-01R-1873-07	0.153635	0.0260377	0.709648	5.63518e-07	4.953e-07	6.21858e-07	6.67095e-06	4.81602e-06	0.00125169	5.67844e-07	3.80065e-07	0.0112794	1.71865e-07	1.93157e-06	0.000194894	1.67689e-07	2.99591e-07	2.76273e-07	1.04613e-06	1.59201e-07	3.67559e-07	2.21865e-07	4.33248e-07	0.010282	3.71261e-07	1.29014e-06	0.0631497	1.4587e-06	0.00753135	0.0020187	0.0124055	0.00167154	5.06357e-05	0.000821207	0.00103385
TCGA-BB-4228-01A-01R-1436-07	0.0450597	0.0156308	0.553498	5.66468e-07	4.29252e-07	8.54403e-07	1.50484e-06	0.00069466	0.00548046	1.31587e-06	2.63126e-07	0.0145473	0.000863834	3.35802e-07	0.000519539	1.96988e-07	6.20626e-07	0.000706403	8.07581e-07	2.02376e-07	1.97497e-07	1.3566e-07	3.06228e-07	0.111755	2.9593e-07	5.65033e-07	0.0504727	0.00150287	0.0481458	0.01717	0.0715392	0.00723099	0.000177588	0.0549968	0.0545033
TCGA-BB-7861-01A-11R-2232-07	0.0193274	0.0149781	0.362377	3.13945e-07	2.38193e-07	4.42511e-07	3.10614e-05	0.069479	0.0685228	2.30606e-07	2.75857e-07	0.1284	2.77149e-07	3.86973e-07	0.000539634	1.21813e-05	6.15431e-07	0.00652214	3.79406e-07	2.43285e-07	2.15548e-07	1.41467e-07	2.2063e-07	0.133396	2.3796e-07	0.00104444	0.0782926	3.24325e-06	0.0536997	8.32101e-07	0.0307374	0.0119813	8.09912e-07	0.0206496	0.0191137
TCGA-BB-7862-01A-21R-2232-07	0.0636886	0.0537688	0.511167	3.35271e-07	2.43439e-07	3.54897e-07	5.933e-07	9.81838e-07	0.00183191	3.53076e-07	3.29501e-07	0.0114217	1.90738e-07	4.10051e-07	6.13441e-07	1.51279e-07	2.4765e-07	1.74725e-07	5.2861e-07	9.10342e-08	2.21507e-07	9.40367e-08	2.84338e-07	0.0136764	1.33673e-07	0.0213351	0.128277	4.65928e-07	1.68118e-06	0.13479	0.0232027	0.00768913	3.10179e-07	0.0291425	0.034121
TCGA-BB-7863-01A-11R-2232-07	0.162617	0.508723	0.291294	3.26292e-07	2.06196e-07	3.39929e-07	4.09642e-07	2.48422e-07	0.000395261	2.29734e-07	2.56667e-07	0.00196848	1.93041e-07	1.073e-06	2.6411e-07	1.0365e-07	1.82555e-07	1.54847e-07	4.50222e-07	9.74249e-08	1.99432e-07	9.54252e-08	3.20938e-07	1.58267e-05	2.79252e-07	2.54032e-07	0.0348613	3.58585e-07	7.42871e-07	2.14386e-07	2.0491e-07	4.55162e-07	0.000117506	3.13219e-07	2.9875e-07
TCGA-BB-7864-01A-11R-2232-07	0.112192	0.229982	0.546744	4.5833e-07	2.63666e-07	1.82407e-06	2.87836e-07	4.8064e-07	0.000412633	6.98518e-07	2.05133e-07	0.00021677	1.6515e-07	2.7285e-07	1.41058e-07	1.07058e-07	2.20971e-07	9.69887e-08	3.29661e-07	1.73727e-07	1.05629e-07	9.50038e-08	2.2299e-07	0.0288165	1.61782e-07	0.00645057	0.0473229	1.60924e-06	0.00317318	1.26238e-06	0.0156006	6.67904e-07	7.78367e-05	0.00900198	0.0130216
TCGA-BB-7866-01A-11R-2232-07	0.084654	6.54702e-05	0.468399	3.77911e-07	2.78908e-07	8.75713e-07	1.81716e-06	0.0217504	0.00585202	4.15969e-07	2.68447e-07	0.0311304	1.22708e-06	1.01975e-06	0.000288882	2.9613e-07	5.9836e-07	2.66628e-07	6.42129e-07	1.25908e-07	2.64732e-07	1.00508e-07	2.46604e-07	0.201502	1.90466e-07	0.000101109	0.088752	3.46685e-05	0.0494998	0.00511453	0.0244659	0.00731871	2.09021e-06	0.0110605	0.0126419
TCGA-BB-7870-01A-11R-2232-07	0.129805	0.180004	0.604309	2.5378e-07	2.93615e-07	0.0116957	9.14271e-07	7.50022e-06	7.53376e-07	3.8396e-07	3.18289e-07	0.000169498	2.44054e-07	7.19839e-07	4.13153e-05	1.4164e-07	2.53351e-07	2.09576e-07	3.275e-07	1.70161e-07	1.95684e-07	1.13938e-07	2.61496e-07	0.0415511	1.83584e-07	0.0226406	0.00751362	6.57069e-07	9.59627e-06	6.07143e-07	0.00220943	9.61619e-07	3.24167e-05	2.95739e-06	1.40538e-05
TCGA-BB-7871-01A-11R-2232-07	0.0350435	0.0746344	0.486327	3.3045e-07	1.42072e-07	3.08583e-07	1.15215e-06	1.21006e-06	0.00351239	2.0382e-07	1.74245e-07	0.0312028	1.91295e-07	1.67752e-07	1.52538e-07	1.93981e-07	3.88985e-07	1.69465e-07	2.43071e-07	1.32142e-07	3.13097e-07	1.14584e-07	5.45694e-07	0.0358478	2.4971e-07	0.000429595	0.106626	5.85894e-07	6.50516e-07	0.151283	0.0294563	0.00031541	0.000125293	0.0451883	0.0528212
TCGA-BB-7872-01A-11R-2232-07	0.00367167	0.238476	0.555946	4.51707e-07	1.85205e-07	4.88469e-07	6.02173e-07	5.00983e-07	0.0153981	1.27094e-07	2.13868e-07	0.0132103	0.0029197	3.87826e-07	1.30858e-07	3.06266e-05	5.99142e-06	3.26779e-07	3.37197e-07	1.56153e-07	3.73688e-07	1.2369e-07	0.000134609	7.79224e-07	9.64619e-06	3.41122e-07	0.0612205	0.0175162	0.0161897	0.00515557	0.0668434	0.000194653	0.000654298	0.002418	0.000898937
TCGA-BB-8596-01A-11R-2403-07	0.0966485	1.0486e-06	0.408307	4.46266e-07	4.46507e-07	4.95548e-07	1.76257e-06	1.71973e-06	0.0046976	4.55529e-07	4.58965e-07	0.0653564	7.54291e-07	6.20536e-07	0.00035824	6.4741e-07	4.63508e-07	5.19358e-07	1.00854e-06	1.50118e-07	3.83367e-07	1.20203e-07	4.36097e-07	0.00182782	7.90706e-07	0.00041852	0.12981	5.51802e-07	5.30341e-06	0.221139	0.0571505	0.00484284	0.00837784	0.00104737	0.00227338
TCGA-BB-8601-01A-11R-2403-07	0.10346	0.275564	0.522813	2.97041e-07	3.04997e-07	0.0151112	3.21279e-07	4.49545e-07	3.5866e-07	5.81255e-07	3.65979e-07	0.00115756	1.82612e-07	2.65219e-07	0.000397923	2.16884e-07	2.7525e-07	1.85618e-07	2.9201e-07	1.96275e-07	2.82228e-07	1.65152e-07	4.90714e-07	0.017124	3.0569e-07	1.33823e-06	0.0281914	6.56451e-06	0.000740297	4.42134e-07	0.0046924	0.000101723	5.68854e-06	0.0306268	0.0326687
TCGA-BB-A5HU-01A-11R-A28V-07	0.0053429	0.0989862	0.636586	4.92132e-07	3.15404e-07	5.30303e-07	1.69484e-06	6.63543e-07	0.00105491	3.23255e-07	5.05561e-07	0.0054501	0.000712528	0.011311	0.000124373	2.00529e-07	3.97418e-07	8.40087e-07	1.15024e-06	8.8758e-08	2.79548e-07	9.40094e-08	6.42099e-07	0.000308106	4.46637e-07	2.30166e-07	0.0530772	3.15224e-07	6.87553e-06	0.187003	5.37656e-07	6.7006e-07	2.66137e-05	4.98097e-07	6.84153e-07
TCGA-BB-A5HY-01A-11R-A28V-07	0.00793473	2.43351e-05	0.812856	6.3388e-07	3.38974e-07	7.96311e-07	1.75314e-06	2.78771e-05	0.00257622	4.96451e-07	9.35109e-07	0.00708173	4.67739e-07	0.000952179	5.24505e-07	2.02307e-07	3.45541e-07	3.16711e-07	3.96099e-07	2.11314e-07	2.34358e-07	1.47486e-07	4.12145e-07	0.0298631	2.82478e-07	0.00031961	0.0601178	1.57822e-06	0.00119276	0.0718914	0.00231295	0.00197519	0.000859535	4.97025e-06	5.46288e-06
TCGA-BB-A5HZ-01A-21R-A28V-07	0.154513	0.510927	0.23809	8.12997e-07	5.43981e-07	1.0203e-05	3.31262e-06	1.97975e-06	0.00158923	5.34117e-07	3.25553e-07	0.000475379	4.34335e-07	0.00236971	4.88415e-07	1.99235e-07	1.63544e-06	3.12823e-07	9.11414e-07	1.77409e-07	4.68161e-07	1.46853e-07	6.75102e-07	0.0012305	4.14476e-07	4.03556e-07	0.0573228	6.13743e-07	1.94375e-06	0.0289529	0.00260789	0.000460153	0.0014327	1.84489e-06	6.06547e-06
TCGA-BB-A6UM-01A-12R-A34R-07	0.228095	0.0884748	0.444569	3.10102e-07	1.26715e-07	6.03048e-07	5.44438e-07	0.0607627	0.0101312	1.86181e-07	2.21779e-07	0.0152583	4.8863e-07	2.60443e-07	1.16038e-07	0.00532026	3.19784e-07	1.2664e-05	3.60084e-07	1.64313e-07	1.72871e-07	1.29106e-07	2.37021e-07	0.0800262	3.99663e-07	0.00400007	0.0288493	0.00550822	0.0227522	1.57106e-06	0.0026331	0.000199601	6.58701e-05	0.00333596	0.00360595
TCGA-BB-A6UO-01A-12R-A34R-07	0.0519496	0.336171	0.465589	3.16311e-07	2.61858e-07	4.94673e-07	6.4317e-07	1.00196e-06	0.0023199	2.50914e-07	4.3873e-07	0.0082985	8.93322e-07	8.01392e-07	1.91648e-07	3.09211e-07	3.20908e-07	2.77223e-07	4.616e-07	2.06112e-07	3.72455e-07	1.73373e-07	4.37974e-07	7.16893e-06	5.66852e-07	4.08273e-07	0.0488412	5.41666e-07	1.06896e-06	0.0825056	5.42204e-07	0.00401101	0.000295629	4.57948e-07	3.43928e-07
TCGA-C9-A47Z-01A-11R-A24H-07	0.122241	0.534125	0.309523	3.86412e-07	4.70684e-07	3.30557e-06	3.83978e-07	6.17947e-07	0.000871663	0.0022561	3.23136e-07	0.00149366	2.27072e-07	9.84136e-07	1.95628e-07	2.65407e-07	7.4985e-07	2.81821e-07	5.35536e-07	1.63279e-07	3.51124e-07	1.55247e-07	5.22861e-07	2.3504e-05	5.18013e-07	6.84415e-07	0.0249074	3.80945e-07	9.91456e-07	1.97834e-07	2.53514e-07	3.04262e-07	0.00454474	3.52007e-07	2.93656e-07
TCGA-C9-A480-01A-12R-A24H-07	0.114749	0.575875	0.245889	4.21922e-07	3.7206e-07	1.17149e-05	9.65503e-07	8.51841e-07	0.0039694	0.00423648	2.47384e-07	0.00333079	0.00198861	6.51205e-07	3.02517e-07	8.20225e-07	1.51276e-06	3.07962e-07	9.55638e-07	1.47994e-07	4.1097e-07	1.33755e-07	3.42873e-07	0.000664965	1.30096e-06	2.65745e-06	0.0298616	9.00889e-07	0.00620251	1.9738e-07	2.14932e-07	2.58162e-07	0.0132049	9.1809e-07	7.11669e-07
TCGA-CN-4722-01A-01R-1436-07	0.230291	0.488694	0.128749	6.09836e-07	3.31882e-07	2.28388e-07	8.1457e-07	5.26325e-05	0.00182302	1.52565e-06	2.5895e-07	0.00256098	1.77899e-06	2.94394e-06	4.98387e-07	2.85856e-07	5.9253e-07	2.84744e-07	2.73079e-07	1.38462e-07	3.30594e-07	1.32423e-07	5.31094e-07	0.00365084	3.46459e-07	3.5581e-07	0.0714634	5.0834e-07	1.54453e-05	2.33278e-06	0.069723	0.00291501	4.61118e-05	6.46028e-07	1.60003e-06
TCGA-CN-4723-01A-01R-1436-07	0.019077	0.0483834	0.627144	3.21567e-07	1.96073e-07	5.83919e-07	4.32542e-07	1.01844e-06	0.00940167	2.0371e-07	1.8634e-07	0.0330261	2.40892e-07	5.66617e-07	0.00039457	2.34748e-07	6.35248e-07	1.68061e-07	3.37154e-07	1.42521e-07	1.90449e-07	1.28527e-07	3.59247e-07	0.0192928	3.61042e-07	0.000589611	0.114448	9.97394e-07	5.00828e-06	0.11049	0.0100934	0.000818913	4.61518e-05	0.00678207	0.00771362
TCGA-CN-4725-01A-01R-1436-07	0.112859	0.243091	0.518743	2.73879e-07	1.73338e-07	2.21809e-07	6.02573e-07	4.25433e-07	0.000188255	2.77899e-07	5.30771e-07	0.000753085	4.96989e-07	0.000958764	1.70974e-07	1.43476e-07	3.0238e-07	2.41044e-07	3.7941e-07	7.11811e-08	1.25063e-07	6.04005e-08	2.07075e-07	4.2793e-05	2.37574e-07	0.000370727	0.0536594	3.28175e-07	7.63545e-07	0.00332984	0.00384418	1.18886e-06	0.0621523	1.46016e-07	4.81542e-07
TCGA-CN-4726-01A-01R-1436-07	0.164041	0.540448	0.154375	3.33596e-07	3.12152e-07	5.94661e-07	3.45972e-07	5.01468e-07	1.49432e-06	4.53609e-07	4.22384e-07	0.00666975	3.23307e-07	0.0124147	7.94074e-07	1.46138e-07	1.83106e-07	1.4255e-07	4.62103e-07	1.50586e-07	3.0746e-07	1.2265e-07	2.95753e-07	1.0988e-05	3.03105e-07	3.65312e-07	0.0163623	2.99532e-07	5.64032e-07	0.103938	5.78424e-07	4.63649e-07	0.00172979	2.19309e-07	2.11018e-07
TCGA-CN-4727-01A-01R-1436-07	0.0691017	0.0389655	0.697553	5.51172e-07	3.60419e-07	9.77067e-07	6.16089e-07	2.56367e-06	0.000788651	3.33763e-07	4.04752e-07	0.000437666	2.44871e-07	0.00227429	5.99397e-06	1.68128e-07	5.38749e-07	2.39678e-07	9.35489e-07	1.68202e-07	2.11172e-07	1.05445e-07	3.92102e-07	0.00990421	3.17573e-07	8.1889e-07	0.111282	6.20925e-07	1.16084e-06	0.0487774	0.00196791	0.0188669	6.07396e-05	3.30102e-06	8.15389e-06
TCGA-CN-4728-01A-01R-1436-07	0.0318146	0.0300442	0.252144	4.70209e-07	2.60588e-07	6.28308e-07	2.14583e-06	5.492e-06	0.00715728	2.75635e-07	1.40247e-07	0.113385	3.66794e-07	4.17968e-07	0.000363129	4.45794e-07	4.85219e-07	1.20333e-06	6.96854e-07	1.19921e-07	2.09685e-07	9.52215e-08	3.03792e-07	0.00630754	4.04267e-07	0.000246836	0.0992579	4.00954e-07	3.89682e-06	0.37637	0.066037	3.38512e-06	0.0168451	5.1979e-06	0.00123747
TCGA-CN-4729-01A-01R-1436-07	0.2173	0.159451	0.434712	3.2844e-07	1.68449e-07	2.80416e-07	3.08112e-06	4.04108e-06	0.00307358	3.47606e-07	2.95584e-07	0.00768703	0.000179917	0.000231866	0.00140964	5.75814e-07	6.60474e-06	2.34991e-07	1.82436e-06	2.05409e-07	3.1836e-07	2.08799e-07	5.66871e-07	0.00682916	5.24168e-07	4.20675e-07	0.0939511	3.53303e-07	5.48088e-06	0.0429792	0.0319885	1.66849e-05	2.93276e-05	0.000135351	0.000250084
TCGA-CN-4730-01A-01R-1436-07	0.0567751	0.217466	0.658944	4.09189e-07	3.61906e-07	1.20104e-06	6.52327e-07	9.98586e-05	0.000802942	3.8652e-07	2.63111e-07	0.00143172	2.76972e-07	6.06016e-07	1.67553e-07	1.30382e-07	4.26704e-07	1.75554e-07	5.49831e-07	1.54796e-07	2.17146e-07	9.80358e-08	2.3894e-07	0.0142073	1.57752e-07	4.3778e-07	0.0369656	2.88619e-07	6.72684e-07	0.00301439	0.00318457	0.00681341	0.000197434	9.04272e-05	0.000344295
TCGA-CN-4731-01A-01R-1436-07	0.147156	0.0307374	0.598485	3.7236e-07	4.05257e-07	0.00395676	6.63914e-07	1.23277e-06	0.00148719	4.48765e-07	2.03001e-07	0.0184615	0.00189409	5.6658e-07	3.58345e-05	0.00681678	8.11774e-07	3.20187e-07	3.75201e-07	1.47021e-07	3.07137e-07	1.11449e-07	6.86935e-07	0.00857068	5.08475e-07	4.99191e-07	0.060366	7.02868e-07	0.00123847	0.0889478	0.0298704	2.29366e-06	0.000210374	0.00175441	0.0025257
TCGA-CN-4733-01A-02R-1873-07	0.00628392	0.0413415	0.412104	4.50445e-07	2.11935e-07	6.80338e-07	1.83812e-05	7.63217e-05	0.0514826	2.07293e-07	2.74175e-07	0.0812381	0.00122438	6.23861e-07	0.00139324	0.0124615	0.000218604	1.13746e-06	7.03817e-07	0.00313268	4.12374e-07	4.09305e-06	8.28939e-07	0.0359882	8.0592e-07	0.00450278	0.116492	1.56892e-06	0.0114651	0.137444	0.0651414	6.20736e-05	0.0179155	1.11471e-06	1.60983e-06
TCGA-CN-4734-01A-01R-1436-07	0.0824279	0.414461	0.346398	4.13195e-07	2.06084e-07	2.83377e-07	5.05546e-07	1.84148e-05	0.015708	1.56826e-07	3.22317e-07	0.0253909	0.000611768	2.24221e-05	1.45779e-05	0.00725491	3.77126e-07	4.51817e-07	3.52143e-07	1.05512e-07	2.03686e-07	1.02171e-07	3.32278e-07	0.00099166	3.21101e-07	3.49735e-07	0.0465987	5.61001e-07	1.29054e-06	0.0600939	6.4507e-07	1.02231e-06	1.0596e-07	2.62746e-07	3.05576e-07
TCGA-CN-4735-01A-01R-1436-07	0.00386963	0.00947345	0.441566	3.64549e-07	1.66449e-07	2.2149e-07	0.00298365	4.65634e-06	0.0216048	4.11439e-07	2.05651e-07	0.0568809	0.013621	3.19412e-07	0.000200895	6.6839e-07	7.86251e-07	1.02712e-06	3.92799e-07	1.64294e-07	2.58481e-07	1.35239e-07	5.35684e-07	0.105455	3.65189e-07	0.000947042	0.090519	0.00230847	0.0465015	0.0102804	0.0836139	0.0165297	0.00260051	0.0910329	0.0889198
TCGA-CN-4736-01A-01R-1436-07	0.0184313	0.222411	0.310832	2.50649e-07	2.02738e-07	5.31075e-07	4.37346e-07	1.03145e-06	0.0272121	2.48887e-07	2.13212e-07	0.0937373	4.02458e-07	2.41695e-07	3.42387e-06	0.00109475	5.33415e-07	7.37166e-07	4.61421e-07	1.81907e-07	3.00758e-07	1.36848e-07	5.45857e-07	0.00062732	8.40391e-07	7.46484e-06	0.0873293	1.08054e-06	9.53285e-05	0.0769596	0.0233212	0.00545236	0.131747	0.000730342	0.0015801
TCGA-CN-4737-01A-01R-1436-07	0.0687479	0.197829	0.400138	3.28198e-07	2.32634e-07	1.06662e-06	5.51096e-07	5.89469e-07	0.00138135	2.7277e-07	1.87411e-07	0.0193792	2.52245e-07	3.34845e-07	0.000246008	2.55247e-07	0.000185376	3.05572e-07	6.15148e-07	9.98629e-08	2.19912e-07	9.02119e-08	5.91407e-07	0.000487119	5.34048e-07	0.000335916	0.111022	3.94246e-07	7.51494e-07	0.120656	0.00566301	0.00104512	0.0719861	0.000890357	0.00218591
TCGA-CN-4738-01A-02R-1514-07	0.137343	0.054478	0.571437	4.50439e-07	2.712e-07	4.4617e-07	2.52211e-06	1.2435e-06	0.0183842	2.03581e-07	4.39398e-07	0.0353696	0.00456889	0.00209243	0.0011232	0.00904462	2.08921e-06	2.13023e-07	1.87042e-06	3.02787e-07	3.78523e-07	1.66364e-07	6.75384e-07	0.00410178	6.1164e-07	3.35325e-06	0.0376391	0.0038187	0.078111	1.24361e-06	0.0373292	1.076e-05	2.22357e-07	0.00513145	0.0039382
TCGA-CN-4739-01A-02R-1514-07	0.290811	0.0546102	0.432914	3.35642e-07	1.96857e-07	9.59037e-07	1.71262e-06	0.000642974	0.0133958	2.89958e-07	1.78702e-07	0.00597104	8.18803e-07	0.00450838	0.000392895	2.46393e-07	6.13445e-07	1.52854e-07	3.1094e-06	1.47297e-07	2.68641e-07	1.58984e-07	2.08195e-07	0.0649252	2.26952e-07	3.49312e-07	0.0920957	6.37219e-07	0.000885293	1.24203e-06	0.0371699	9.06756e-05	0.00031975	0.00125534	0.0018887
TCGA-CN-4740-01A-01R-1436-07	0.0904202	0.143395	0.196137	3.72575e-07	2.03902e-07	4.66112e-07	7.30465e-07	6.59719e-06	0.00476441	3.46225e-07	1.83797e-07	0.0761483	2.70696e-07	8.11056e-07	0.000381822	2.64314e-07	2.26679e-07	1.34607e-07	3.93918e-07	1.05958e-07	2.22813e-07	8.27192e-08	2.72571e-07	0.00909192	1.98693e-07	3.51051e-07	0.0635822	0.00697104	0.000204385	0.246942	0.109025	4.78953e-07	0.0529242	2.34931e-07	4.82554e-07
TCGA-CN-4741-01A-01R-1436-07	0.167745	0.331929	0.298708	3.78163e-07	1.34367e-07	4.4917e-07	7.4599e-07	2.4277e-05	0.0040007	1.32298e-07	1.34034e-07	0.0105072	5.15834e-07	3.93794e-07	4.72038e-07	1.21801e-07	3.12413e-07	1.39062e-07	6.13027e-07	1.00811e-07	2.62473e-07	7.41928e-08	3.91609e-07	0.0498934	2.74628e-07	3.00939e-07	0.053204	0.0515854	0.000174689	3.64868e-05	0.0213865	2.18502e-05	0.00037587	0.0104015	0.0117148
TCGA-CN-4742-01A-02R-1514-07	0.143584	0.210131	0.387256	2.53523e-07	1.30504e-07	3.70861e-07	3.52855e-07	1.77729e-07	0.00112574	1.7502e-07	1.35497e-07	0.0150369	5.39571e-07	2.71409e-05	1.67678e-05	2.04811e-07	4.53085e-06	1.51704e-07	3.38831e-07	1.37098e-07	1.33941e-07	1.14357e-07	3.91076e-07	0.000758894	3.0825e-07	2.25132e-07	0.0537636	2.69708e-07	4.44896e-07	0.184915	5.76874e-07	4.19729e-07	0.00337371	2.84134e-07	2.29368e-07
TCGA-CN-5355-01A-01R-1436-07	0.0770159	0.185228	0.441974	4.16571e-07	1.88772e-07	9.53222e-07	7.25833e-07	4.46887e-07	0.00157061	2.98431e-07	3.31274e-07	0.0036663	5.04613e-07	0.00177703	0.000245725	2.15043e-07	5.3326e-07	1.6724e-07	4.39259e-07	1.30245e-07	2.24244e-07	1.00774e-07	4.72017e-07	0.00581227	2.39044e-07	1.48275e-06	0.114108	2.88256e-07	4.5872e-07	0.123445	0.0265702	1.22934e-06	0.0185776	4.4379e-07	5.79696e-07
TCGA-CN-5356-01A-01R-1436-07	0.0519879	0.153385	0.521394	4.75157e-07	2.2591e-07	1.42655e-06	3.58735e-07	9.72643e-07	0.00347579	3.50303e-07	3.09076e-07	0.00376209	1.58826e-07	5.75817e-07	0.000110948	1.48161e-07	2.0224e-07	1.53461e-07	5.35542e-07	1.51289e-07	2.44776e-07	9.5903e-08	2.64749e-07	0.0281609	2.23372e-07	2.38211e-07	0.136722	3.30402e-07	5.30129e-05	0.0737094	0.0252959	0.0019182	1.34777e-05	2.97233e-06	5.27499e-06
TCGA-CN-5358-01A-01R-1514-07	0.13314	0.127225	0.201156	8.91879e-07	2.76557e-07	9.41162e-07	4.35821e-06	0.000215496	0.0189466	2.84988e-07	2.79945e-07	0.0635086	1.07898e-06	0.000846491	0.00122492	7.71095e-07	0.000682743	3.60027e-07	7.34544e-07	1.65075e-07	3.07172e-07	2.29637e-07	5.69273e-07	0.0246618	7.16968e-07	0.000797334	0.110392	5.33037e-07	1.48441e-06	0.203533	0.0880597	7.87127e-07	0.0255952	4.33787e-07	4.52379e-07
TCGA-CN-5359-01A-01R-1436-07	0.07207	0.132432	0.343899	3.69686e-07	1.97514e-07	2.86771e-07	6.02734e-06	6.91896e-05	0.0197328	1.94606e-07	1.63393e-07	0.0559118	3.72233e-07	0.00514498	0.000155474	2.84743e-07	8.65449e-05	1.90364e-07	7.3804e-07	8.9809e-08	2.03004e-07	4.85533e-08	3.01197e-07	0.0259625	3.02686e-07	1.71912e-07	0.106134	3.09794e-07	1.06241e-06	0.199349	0.0369593	6.95573e-07	0.00185011	0.000230567	0.000519203
TCGA-CN-5360-01A-01R-1436-07	0.167936	0.084139	0.267261	3.96157e-07	4.01658e-07	4.8722e-07	2.14885e-06	1.50773e-06	0.0367087	2.86982e-07	2.79e-07	0.107395	2.53221e-06	2.07498e-06	4.36716e-05	0.00188211	8.85131e-07	2.64701e-07	7.17087e-07	2.26498e-07	3.07584e-07	1.39617e-07	6.34897e-07	0.0250355	4.81866e-07	0.00158597	0.0934061	2.3383e-06	0.0442834	3.99106e-07	0.0711226	0.012253	0.0392803	0.0476512	0.0455636
TCGA-CN-5361-01A-01R-1436-07	0.00265993	0.0882903	0.538631	3.64854e-07	2.35954e-07	5.25864e-07	5.52021e-07	6.54614e-07	0.00531238	3.14633e-07	1.7466e-07	0.0225093	4.03167e-07	2.68134e-07	0.000277106	2.57348e-07	4.21245e-07	2.46178e-07	3.17002e-07	1.26522e-07	2.95988e-07	1.36943e-07	4.84301e-07	0.000116882	5.00353e-07	7.64338e-07	0.0907193	4.21926e-07	1.47231e-05	0.23948	0.00456855	0.00414794	6.79959e-05	0.00319781	0.00524584
TCGA-CN-5363-01A-01R-1436-07	2.1159e-07	2.41455e-06	0.659046	4.03323e-07	2.24594e-07	6.30056e-07	1.55379e-06	1.18114e-06	0.0112859	2.24537e-07	2.67172e-07	0.0405236	1.06576e-06	4.39794e-07	2.87926e-07	0.00714435	4.20921e-07	2.54036e-07	5.66803e-07	1.63535e-07	3.48422e-07	1.06598e-07	7.19386e-07	0.0115308	5.16779e-07	4.17688e-07	0.0855022	1.15336e-06	0.0256898	0.123106	0.000266601	0.0238751	0.0120125	3.70298e-06	3.47648e-06
TCGA-CN-5364-01A-01R-1436-07	0.0629565	0.194219	0.550614	3.25114e-07	1.77351e-07	8.05161e-07	3.79583e-07	5.57734e-06	0.00349634	1.53338e-07	2.34982e-07	0.0258251	1.36121e-06	5.41644e-07	3.24641e-07	2.63187e-07	2.64048e-07	1.45659e-07	6.191e-07	8.1011e-08	1.79973e-07	7.82235e-08	1.67713e-07	0.0169564	2.44212e-07	5.34462e-07	0.0566854	0.0149233	0.000431252	0.0418421	0.015054	1.75751e-06	0.0169521	2.95294e-05	0.000452273
TCGA-CN-5365-01A-01R-1436-07	0.0537091	0.407553	0.468251	5.31474e-07	1.57634e-07	6.7172e-07	6.38937e-07	1.21788e-06	0.00983979	1.91528e-07	2.36884e-07	0.0321779	0.000857613	3.59579e-07	1.49293e-07	5.64215e-07	4.01853e-07	4.3408e-07	3.31577e-07	1.29819e-07	2.2504e-07	1.2394e-07	5.8323e-07	5.71666e-05	2.67879e-07	0.000128586	0.0273849	1.7913e-06	3.16313e-06	5.75691e-07	4.1779e-07	1.32651e-05	1.41644e-05	4.95678e-07	4.3051e-07
TCGA-CN-5366-01A-01R-1436-07	0.0135622	0.16629	0.60185	2.06359e-07	1.77217e-07	2.33474e-07	2.68613e-07	4.43395e-07	0.00441431	2.04198e-07	1.53313e-07	0.018123	3.06115e-07	2.64595e-07	3.33773e-07	5.82926e-07	2.33651e-07	9.54792e-08	3.07488e-07	9.34524e-08	1.82637e-07	8.48517e-08	5.81362e-07	0.000110933	2.80714e-07	0.00141548	0.064759	3.56116e-07	7.0831e-07	0.124967	4.43778e-07	0.000228364	0.00427197	4.15868e-07	4.98727e-07
TCGA-CN-5367-01A-01R-1436-07	0.00297995	0.163481	0.643315	4.20165e-07	2.50426e-07	1.96355e-07	7.58853e-07	4.58763e-07	0.00428282	2.41125e-07	1.40431e-07	0.0242281	0.00764775	2.84735e-07	1.46087e-07	2.6221e-07	3.69173e-07	1.92414e-07	4.58363e-07	1.09551e-07	2.07222e-07	8.3423e-08	2.97009e-07	0.0155862	2.92942e-07	1.5646e-06	0.0732889	8.30638e-07	0.00313878	0.0280605	0.00546776	0.0177032	0.00862228	0.00219049	0.0029405
TCGA-CN-5369-01A-01R-1436-07	0.118916	0.184048	0.449924	2.76947e-07	2.05905e-07	6.0528e-07	5.53319e-07	3.012e-05	0.0209479	2.73983e-07	4.12508e-07	0.0424581	1.41848e-05	0.00278886	1.73065e-07	0.00630508	3.7499e-07	5.23758e-07	8.69232e-07	3.03814e-07	3.05011e-07	3.97031e-07	6.43919e-07	0.0165382	4.62218e-07	4.2258e-07	0.0850136	5.82012e-07	0.00552306	0.0482089	0.0185889	0.000686841	6.2331e-07	4.35922e-07	4.91149e-07
TCGA-CN-5370-01A-01R-2016-07	0.0309177	0.089768	0.391724	5.11129e-07	1.7379e-07	3.5192e-07	1.15274e-06	2.97428e-06	0.0130481	1.78676e-07	1.42405e-07	0.0875244	3.44195e-07	4.08486e-07	8.67175e-05	2.22959e-07	3.33912e-07	2.33461e-07	2.85901e-07	7.64604e-08	1.70976e-07	6.44642e-08	2.81609e-07	0.00913958	2.90439e-07	4.04794e-07	0.101099	2.99021e-07	0.00147025	0.213011	0.0292579	4.12115e-06	0.0329401	3.44025e-07	3.98371e-07
TCGA-CN-5373-01A-01R-1436-07	0.134497	0.539788	0.0959638	8.12121e-07	2.65714e-07	8.61651e-07	3.23261e-06	5.84115e-07	0.00942736	4.57075e-07	3.68004e-07	0.0289068	0.00108996	0.000312933	0.000116116	2.55554e-06	0.00153654	5.70569e-07	4.97272e-07	1.12792e-07	4.66604e-07	9.51286e-08	1.62949e-06	0.000269366	3.61721e-05	0.000281441	0.0589182	6.3539e-07	4.8143e-05	0.124963	0.000877705	5.46669e-07	0.0029529	9.78603e-07	2.57777e-06
TCGA-CN-5374-01A-01R-1436-07	0.139612	0.0700385	0.482101	4.97697e-07	2.60937e-07	9.86188e-07	1.03638e-06	0.0645311	0.00128682	4.28772e-07	3.47423e-07	0.0144373	2.87719e-06	7.06567e-07	0.000579707	5.24709e-07	2.71594e-07	6.30102e-07	6.03099e-07	1.94674e-07	2.65725e-07	1.85719e-07	7.84342e-07	0.0922114	3.78e-07	0.0039236	0.0615223	0.000700606	0.0169108	3.94252e-07	0.0238532	0.00367306	0.0103603	0.0142466	0.0158518
TCGA-CN-6010-01A-11R-1686-07	0.129976	0.0438608	0.488571	3.36391e-07	1.29437e-07	0.000948636	2.80132e-07	6.3412e-07	0.00438309	1.61445e-07	2.06125e-07	0.05826	1.71132e-07	3.29859e-07	0.000482132	4.46352e-07	5.48098e-07	1.20303e-07	2.43394e-07	1.2332e-07	2.05695e-07	1.28177e-07	1.78443e-07	0.0285425	1.75199e-07	0.000693512	0.0877897	3.08356e-07	0.0248728	1.95553e-06	0.0777659	0.00762992	0.000534293	0.0456834	0.0431414
TCGA-CN-6011-01A-11R-1686-07	0.0385925	0.254488	0.543765	1.03672e-06	3.50366e-07	9.2983e-07	2.30272e-06	1.12937e-06	0.0216979	2.87255e-07	3.83651e-07	0.0135683	2.7025e-07	6.50289e-07	2.74787e-07	2.5927e-07	7.9806e-07	4.13511e-07	5.72502e-07	2.24413e-07	5.65931e-07	1.79025e-07	9.45231e-07	9.54757e-06	6.4761e-07	4.15943e-07	0.0991965	6.04554e-07	1.21431e-06	0.0215734	1.09657e-06	0.00707848	1.22591e-05	2.50637e-06	2.68404e-06
TCGA-CN-6012-01A-11R-1686-07	0.121865	0.128415	0.443081	5.94275e-07	3.22022e-07	9.6062e-07	8.36969e-07	4.01805e-05	0.0122361	2.36912e-07	1.92366e-07	0.0436766	3.39384e-07	3.67351e-07	3.28737e-05	1.75245e-07	7.59597e-07	2.33133e-07	5.47031e-07	9.74417e-07	3.15921e-07	1.17812e-06	3.19248e-07	0.0372674	5.37145e-07	0.0118206	0.115394	1.84303e-06	0.00158238	1.83993e-06	0.0460801	0.0182399	3.64525e-05	0.0202197	0.0216315
TCGA-CN-6013-01A-11R-1686-07	0.0734421	0.186306	0.416466	6.48192e-07	1.8206e-07	6.35906e-07	0.000216429	1.42358e-06	0.0431892	2.55507e-07	2.26677e-07	0.107528	8.24147e-07	4.9365e-07	7.7456e-05	0.0203995	7.20625e-07	8.7898e-07	5.24004e-07	2.26028e-07	5.52715e-07	1.55595e-07	1.55829e-06	0.00340079	2.2452e-05	3.891e-07	0.0452688	0.0234481	0.0386743	0.00257163	0.0262113	0.00471297	0.00805541	6.50538e-07	1.43263e-06
TCGA-CN-6016-01A-11R-1686-07	0.00767082	0.109479	0.226565	3.05222e-07	1.34902e-07	1.70104e-06	3.67968e-07	3.41143e-07	0.00274424	1.81505e-07	1.40092e-07	0.0390187	5.52355e-07	3.25543e-07	2.70346e-07	3.65621e-07	3.16807e-07	4.31647e-07	2.94462e-07	9.98575e-08	3.68251e-07	9.72458e-08	2.98119e-07	3.63541e-05	4.42768e-07	0.000122904	0.0506563	2.03859e-07	4.25651e-07	0.42396	6.41757e-07	5.62135e-07	0.139738	4.09878e-07	3.44378e-07
TCGA-CN-6017-01A-11R-1686-07	0.00477637	0.02342	0.187215	4.89571e-07	1.97185e-07	4.8016e-07	6.73889e-07	2.56693e-06	0.035925	2.71515e-07	2.42582e-07	0.0586853	0.00427656	6.64182e-07	3.61978e-07	0.0197423	0.000545787	8.28171e-07	6.07099e-07	3.9453e-07	5.26299e-07	2.27624e-07	1.48268e-06	0.020177	8.32595e-07	0.00431653	0.091606	1.44131e-06	0.0223998	0.0592533	0.0585643	0.00366471	0.40542	5.04267e-07	1.14538e-06
TCGA-CN-6018-01A-11R-1686-07	1.13948e-06	0.0680221	0.532861	4.43022e-07	1.68976e-07	7.20649e-07	9.43834e-07	1.43211e-06	0.0136114	2.34128e-07	2.46262e-07	0.0591125	2.89924e-07	1.15532e-06	2.76188e-07	6.01298e-07	8.48025e-07	3.66862e-07	6.98751e-07	1.6107e-07	4.44042e-07	1.43967e-07	3.52194e-07	0.0083395	5.07062e-07	7.12034e-07	0.106472	0.0146295	0.00378931	0.178621	0.000139724	2.87049e-06	0.0143862	5.06721e-07	1.09286e-06
TCGA-CN-6019-01A-11R-1686-07	0.101334	0.0524207	0.167731	6.45796e-07	1.79281e-07	1.51186e-06	4.50007e-07	7.41882e-07	0.00332187	3.35594e-07	2.40866e-07	0.111815	1.98525e-07	2.84551e-07	0.000677287	3.05923e-07	2.62468e-07	2.02611e-07	3.12369e-07	1.36004e-07	2.89787e-07	1.28037e-07	6.36599e-07	0.000770251	4.55353e-07	0.00167975	0.0889127	6.31387e-07	1.63504e-05	0.33211	0.122237	7.57263e-07	0.015468	0.00149679	0.0052786
TCGA-CN-6020-01A-11R-1686-07	0.175777	0.0864361	0.516063	3.93115e-07	1.75818e-07	6.41206e-07	1.39545e-06	5.13743e-07	0.00326662	1.43112e-07	3.94987e-07	0.0248465	4.20573e-07	0.00557843	0.000247828	2.45345e-07	5.20267e-07	2.28469e-07	8.49849e-07	1.28782e-07	3.51626e-07	1.25379e-07	3.71171e-07	0.000860404	6.58292e-07	6.08697e-07	0.0734942	1.51596e-06	0.000319112	0.101003	0.011386	6.10766e-07	0.000709173	1.65452e-06	2.31705e-05
TCGA-CN-6021-01A-11R-1686-07	0.255733	0.273089	0.295812	4.23326e-07	3.62444e-07	6.11616e-07	1.70274e-06	1.00968e-06	0.00244713	4.31698e-07	2.26953e-07	0.0064979	3.68055e-07	7.92823e-05	8.60744e-07	2.31009e-07	3.74035e-07	1.60781e-07	1.18406e-06	2.03623e-07	3.18912e-07	1.97461e-07	2.77722e-07	0.0225722	3.20548e-07	0.0248356	0.0963341	5.61518e-07	3.94935e-06	0.000441833	0.0110195	0.00315266	3.45222e-05	0.00793696	0.0102912
TCGA-CN-6022-01A-21R-1686-07	0.0188965	4.32254e-07	0.55153	2.37157e-07	2.29951e-07	4.59338e-07	1.34921e-06	6.71447e-06	0.00319071	1.42777e-07	1.89552e-07	0.0468241	6.33163e-07	1.45042e-06	0.000179467	1.90227e-07	3.1186e-07	1.69532e-07	2.65827e-07	8.53661e-08	2.31758e-07	8.15102e-08	2.60669e-07	0.0121581	3.12802e-07	2.67437e-07	0.125496	2.50641e-07	5.85322e-07	0.164582	0.0156898	0.00392464	0.0525608	0.00495308	0.00793015
TCGA-CN-6023-01A-11R-1686-07	0.0161182	0.0363551	0.532285	2.55894e-07	1.08099e-07	4.56577e-07	6.63617e-07	2.69927e-05	0.0307931	1.34083e-07	8.46449e-08	0.0791068	8.96703e-08	1.94721e-07	0.0009136	7.11063e-08	2.05849e-07	6.86193e-08	3.57825e-07	1.33758e-07	6.74057e-08	6.10348e-08	1.56968e-07	0.105171	1.63377e-07	0.00990818	0.0689116	9.36965e-07	0.0309046	7.20379e-07	0.0210677	0.016452	2.00835e-07	0.0519813	0.0510117
TCGA-CN-6024-01A-11R-1686-07	0.0487658	0.230763	0.45914	6.38275e-07	3.17669e-07	5.43559e-07	9.18227e-07	6.44104e-07	0.000130722	2.91917e-07	2.76665e-07	0.00399055	1.67199e-07	3.94117e-07	1.49063e-07	1.43536e-07	4.2671e-07	1.91666e-07	3.82752e-07	1.22964e-07	2.53369e-07	1.22562e-07	3.23279e-07	0.000992087	2.49159e-07	0.00214831	0.0779059	3.87885e-06	0.0021262	0.100338	0.0105864	7.53548e-05	0.0454019	0.0176255	0.0194564
TCGA-CN-6988-01A-11R-1915-07	0.372469	0.125007	0.389652	3.29124e-07	1.93944e-07	5.8326e-07	5.15831e-07	4.59439e-07	0.000288728	2.80605e-07	1.73683e-07	0.000414392	1.56431e-07	4.63254e-07	1.58283e-07	9.24555e-08	2.57349e-07	1.39831e-07	2.78911e-07	9.98921e-08	2.10715e-07	8.09832e-08	2.70436e-07	0.0186665	1.33744e-07	7.43984e-07	0.0758449	7.56653e-07	0.00130371	0.00194692	0.00978051	0.00214243	0.000511861	0.00196574	0.00265992
TCGA-CN-6989-01A-11R-1915-07	0.00993336	0.0193379	0.426093	2.67288e-07	1.69965e-07	0.00138207	0.000408069	2.60945e-05	0.00335316	2.21856e-07	1.42582e-07	0.0658613	0.000178416	2.28726e-07	0.000222919	1.59507e-07	1.74663e-07	8.62567e-05	5.30544e-07	8.604e-08	1.59517e-07	8.15491e-08	2.48521e-07	0.0210963	2.30756e-07	0.000953451	0.120734	4.7431e-07	8.29765e-07	0.291144	0.0110977	3.56439e-06	0.0262057	0.00187972	0.00507332
TCGA-CN-6992-01A-11R-1915-07	0.0753719	0.11205	0.483004	2.72562e-07	2.48412e-07	0.00163035	1.8898e-06	1.66182e-06	0.00149649	2.85743e-07	1.49945e-07	0.0101838	1.83898e-07	2.13648e-07	2.8125e-05	1.15963e-07	2.02675e-07	1.63563e-07	5.27578e-07	9.65721e-08	1.61823e-07	8.19877e-08	1.95356e-07	0.044547	1.99642e-07	0.0654716	0.0968174	6.07386e-07	7.08656e-07	0.0161068	0.0455703	0.0115029	3.41868e-07	0.0362104	0.0392081
TCGA-CN-6994-01A-11R-1915-07	0.0833846	0.21694	0.444765	5.08413e-07	2.73621e-07	9.89782e-07	1.39032e-06	5.32351e-07	0.00255256	5.72735e-07	2.49454e-07	0.0328212	2.33878e-07	2.70956e-07	5.18909e-05	1.49888e-07	2.74868e-05	2.39707e-07	5.7141e-07	1.3243e-07	4.22639e-07	1.10799e-07	4.65532e-07	0.000258475	7.47574e-07	1.02161e-06	0.0647368	0.0188697	5.58263e-06	0.107671	0.0277937	8.48554e-07	6.14736e-05	5.08792e-05	0.000432699
TCGA-CN-6995-01A-31R-2016-07	0.0545323	0.129921	0.611998	3.10296e-07	1.83693e-07	4.47887e-07	4.51676e-07	4.07644e-06	0.0227977	1.67449e-07	1.518e-07	0.0579296	1.35564e-06	4.46214e-07	1.52559e-07	0.021333	4.12339e-07	6.39584e-07	2.93524e-07	1.45456e-07	2.48716e-07	1.08246e-07	4.60706e-07	0.0186723	2.7964e-07	1.68639e-06	0.0429452	3.99848e-07	0.0073869	0.0214164	2.48815e-06	0.000107165	0.0109449	5.57684e-07	9.0908e-07
TCGA-CN-6996-01A-11R-1915-07	0.0322709	0.154631	0.478142	3.04855e-07	1.86159e-07	4.05267e-07	2.87757e-05	9.7517e-07	0.0352055	1.48298e-07	2.07313e-07	0.0705165	1.1583e-06	2.83334e-07	0.000426085	0.00411981	4.07154e-06	6.84112e-07	3.74769e-07	2.02392e-07	4.31749e-07	1.21614e-07	5.3788e-07	0.00648217	9.7176e-07	0.000166946	0.101332	1.13523e-06	0.00728714	0.0292733	0.0165061	0.000219341	0.0633733	6.16572e-06	4.41597e-05
TCGA-CN-6997-01A-11R-2016-07	0.0351856	0.0345076	0.661275	2.93919e-07	2.50491e-07	6.9824e-07	8.93329e-07	5.17244e-07	0.0014108	2.14652e-07	1.10014e-07	0.00778684	2.18684e-07	4.29805e-07	0.00047861	9.65643e-08	2.65627e-07	1.22758e-07	5.45839e-07	8.38955e-08	1.71895e-07	5.95534e-08	2.06561e-07	0.0384289	3.00239e-07	0.00593167	0.114116	1.07446e-06	7.17648e-05	0.0277009	0.050389	0.011667	1.88071e-05	0.0110248	0.0126777
TCGA-CN-6998-01A-23R-2016-07	0.175527	0.408829	0.37557	4.13537e-07	2.38285e-07	3.21022e-07	4.3565e-07	2.22676e-07	0.00166256	1.5359e-07	2.51999e-07	0.00295407	3.05822e-07	0.00140097	1.05357e-07	1.33799e-07	2.28834e-07	1.88409e-07	2.35303e-07	9.09178e-08	3.05672e-07	6.18077e-08	5.94042e-07	4.7522e-06	3.23289e-07	9.08405e-07	0.0217191	6.03343e-07	0.00647262	1.23384e-07	1.57648e-07	1.59101e-07	0.00585304	1.9988e-07	2.24189e-07
TCGA-CN-A497-01A-11R-A24H-07	0.0309493	0.015108	0.57096	4.72457e-07	5.66361e-07	8.33227e-07	4.68983e-05	7.12108e-06	0.0114495	6.09967e-07	2.4109e-07	0.012904	6.23475e-07	9.4969e-07	0.00091569	3.24719e-07	8.66749e-07	5.03149e-07	1.89983e-06	1.94942e-07	3.60746e-07	1.41357e-07	6.74139e-07	0.053049	4.71567e-07	0.0102305	0.137762	1.12169e-06	1.8543e-05	0.0161517	0.0649152	0.0180545	9.79875e-05	0.057369	0.0558417
TCGA-CN-A498-01A-11R-A24H-07	0.0948989	0.186739	0.590046	3.65732e-07	1.76433e-07	4.89624e-07	7.67808e-07	6.02297e-07	0.0048015	2.44656e-07	2.19645e-07	0.0158301	1.11661e-06	1.1371e-06	0.000101319	8.0765e-07	4.47535e-05	2.84424e-07	5.66651e-07	6.78354e-07	7.35173e-07	6.21737e-07	1.57654e-06	0.00284875	1.26937e-06	5.13819e-07	0.0724778	0.00290936	1.45595e-05	1.02396e-06	0.0228112	5.49675e-07	3.9952e-05	0.00642291	0.00617443
TCGA-CN-A499-01A-11R-A24H-07	0.0359778	0.22303	0.49951	5.68198e-07	1.41034e-07	3.96123e-07	1.13085e-06	0.0128082	0.0341945	2.1083e-07	9.83354e-07	0.0272603	4.19539e-07	4.54533e-07	2.26355e-07	0.00263659	4.10423e-07	0.00356963	2.63293e-07	1.55507e-07	3.12691e-07	1.24389e-07	3.74941e-07	0.0457319	2.97196e-07	3.6839e-07	0.0576829	0.0001523	0.0471321	0.0060008	2.446e-05	0.00371053	2.98321e-07	0.000570075	0.000458805
TCGA-CN-A49A-01A-11R-A24H-07	0.0193819	0.0981833	0.538132	9.52036e-07	3.08796e-07	9.59949e-07	7.05295e-07	1.4104e-06	0.000702896	2.87372e-07	2.40552e-07	0.00144561	2.00513e-07	3.30711e-07	2.06991e-07	1.04504e-07	8.0745e-07	1.84279e-07	3.04209e-07	1.56361e-07	2.19559e-07	1.46279e-07	2.7087e-07	0.0171022	3.55979e-07	6.52382e-07	0.114566	7.2623e-07	1.86794e-06	0.127631	0.0274491	0.0234743	0.00203384	0.0298867	0.0335998
TCGA-CN-A49B-01A-31R-A24H-07	0.0546376	0.104167	0.589951	5.28651e-07	2.26239e-07	3.74933e-07	9.51809e-07	8.34177e-05	0.0277907	2.21788e-07	2.24867e-07	0.0629225	5.25638e-07	3.22329e-07	8.53116e-05	0.00485378	5.4288e-07	8.10519e-07	6.95588e-07	2.25022e-07	3.50295e-07	1.48873e-07	5.05782e-07	0.0189173	5.74176e-07	2.61498e-06	0.0443262	0.0138146	0.0285498	0.0250166	0.0154456	0.00913695	2.82451e-07	0.000292135	0.000364768
TCGA-CN-A49C-01A-11R-A24H-07	0.20838	0.141417	0.523907	3.93185e-07	2.22278e-07	9.02046e-07	1.08923e-06	0.00692567	0.00277621	2.70753e-07	2.45507e-07	0.00946164	5.67421e-07	5.588e-07	6.25138e-06	1.87761e-07	2.55779e-07	3.24775e-07	4.76144e-07	1.44367e-07	2.35478e-07	1.51229e-07	3.25254e-07	0.0425764	2.28863e-07	6.59675e-07	0.0460959	1.75174e-06	0.00483518	6.0218e-07	3.65138e-05	3.58683e-06	1.35985e-05	0.0135552	0.0158887
TCGA-CN-A63T-01A-11R-A28V-07	0.117606	0.24915	0.418523	6.48174e-07	2.68485e-07	6.8252e-07	1.01413e-06	6.9115e-05	0.0150764	3.1781e-07	4.20969e-07	0.0404263	4.56013e-06	1.52088e-06	3.35125e-06	2.75429e-05	5.90696e-07	4.65251e-07	5.82058e-07	1.84789e-07	4.74925e-07	2.0369e-07	2.96913e-07	0.0218526	4.46237e-07	3.96745e-07	0.0745554	8.58153e-07	2.04206e-05	0.00583593	0.0383957	0.0133144	0.00196819	0.00316181	0.00360186
TCGA-CN-A63U-01A-11R-A30B-07	0.0703669	0.133053	0.57923	3.86862e-07	4.54918e-07	0.000522348	1.58952e-06	0.000523579	0.0101338	7.15722e-07	4.1334e-07	0.00159925	3.06065e-07	6.91084e-07	0.00156059	2.31738e-07	3.84337e-06	2.97365e-07	4.45069e-07	2.36011e-07	2.33946e-07	1.75342e-07	3.00433e-07	0.0599222	3.27152e-07	0.0167671	0.0676478	7.24154e-07	0.000205535	4.24624e-07	0.0269446	0.00146691	0.00111676	0.0289281	0.0330697
TCGA-CN-A63V-01A-11R-A466-07	0.0709829	0.149039	0.448472	8.77806e-07	5.0618e-07	9.15868e-07	1.48434e-06	5.98661e-05	0.000982312	1.19399e-06	3.52586e-07	0.0108389	6.4779e-07	7.98991e-07	8.57098e-05	3.01334e-07	3.60099e-07	2.40754e-07	8.50535e-07	1.30654e-07	3.05098e-07	1.13375e-07	8.42813e-07	0.00690633	4.83547e-07	9.40053e-07	0.0529257	5.16996e-07	6.99271e-07	0.256801	0.00144291	0.000302883	0.0011455	2.41786e-06	5.91286e-05
TCGA-CN-A63W-01A-11R-A30B-07	0.106701	0.198483	0.583219	3.55008e-07	3.17074e-07	0.000769241	6.26134e-07	4.32799e-07	0.0112917	1.9608e-07	3.32726e-07	0.00599944	5.82748e-07	1.23493e-06	3.13445e-06	3.30005e-07	5.79433e-07	3.55741e-07	2.73761e-07	1.61801e-07	4.20403e-07	1.10796e-07	3.2391e-07	0.00456544	8.15634e-07	1.06184e-06	0.0603778	8.64365e-07	2.37935e-06	0.00023078	0.0220583	0.00310036	0.000911535	0.00227833	0.00203295
TCGA-CN-A641-01A-11R-A30B-07	0.268964	0.443937	0.206408	4.48432e-07	3.08381e-07	4.80853e-07	4.88659e-07	2.73227e-05	0.00069482	5.93172e-07	1.98196e-07	0.00180225	2.67965e-07	3.16879e-06	0.000118251	1.27752e-07	2.61208e-07	1.54725e-07	4.57279e-07	1.30557e-07	2.75418e-07	1.02493e-07	2.76256e-07	0.0317361	2.29733e-07	0.00660302	0.0392821	9.29544e-07	2.96386e-05	2.6989e-07	6.45339e-06	4.90133e-07	0.000379511	2.7607e-06	3.45685e-05
TCGA-CN-A642-01A-12R-A30B-07	2.02527e-05	0.0527606	0.675323	3.54972e-07	4.10258e-07	4.80974e-07	8.03338e-07	3.57586e-05	0.0147767	7.21477e-07	3.22401e-07	0.0311475	0.00198323	3.89363e-07	0.000489812	0.00609107	8.75311e-07	4.06396e-07	4.72106e-07	1.72363e-07	3.17379e-07	1.38915e-07	6.43845e-07	0.0794319	6.05699e-07	0.000344513	0.0480018	4.46606e-07	0.0181769	0.0459739	2.54407e-06	0.000605474	0.024827	6.43506e-07	1.36486e-06
TCGA-CN-A6UY-01A-12R-A34R-07	0.0367563	0.00941179	0.527645	5.04725e-07	2.0926e-07	7.03583e-07	9.98334e-07	0.0335421	0.0222169	3.76252e-07	2.42417e-07	0.0394859	0.0155712	2.46525e-07	2.07028e-07	0.0256036	8.83725e-07	0.0112515	5.27169e-07	2.65784e-07	3.46779e-07	3.62045e-07	7.59184e-07	0.118942	3.64775e-07	0.000125015	0.0147482	1.24499e-05	0.0530404	4.52503e-07	0.0392769	0.0139308	0.00125103	0.0371817	0.0364889
TCGA-CN-A6V1-01A-12R-A34R-07	0.119792	0.0567497	0.290474	7.86003e-07	2.45459e-07	9.52778e-07	1.22769e-06	0.119951	0.015988	4.12114e-07	2.23059e-07	0.105394	2.14681e-06	3.36782e-07	0.000644563	0.0204378	1.74915e-05	6.28438e-07	4.61709e-07	8.9961e-07	9.62094e-07	4.88135e-07	1.18982e-06	0.214531	9.21836e-07	0.00872574	0.00883434	1.1914e-06	0.0101645	1.76587e-06	0.027181	0.000581335	5.5801e-05	0.000462718	0.000568462
TCGA-CN-A6V3-01A-12R-A34R-07	0.131999	0.150779	0.5353	4.38162e-07	2.3364e-07	5.56998e-07	1.0759e-06	1.06344e-06	0.0256925	2.25548e-07	6.17644e-07	0.0329492	1.17355e-06	0.000867469	5.53258e-05	0.0196571	1.64687e-07	1.67613e-07	6.20654e-07	3.0983e-07	3.28245e-07	2.16502e-07	4.64033e-07	0.00541327	4.34851e-07	7.09379e-05	0.0567414	1.70175e-06	0.0241196	2.60233e-06	0.0131052	0.00269663	6.03748e-05	0.000480372	0.000263177
TCGA-CN-A6V6-01A-12R-A34R-07	0.207785	0.0504346	0.392664	5.5079e-07	4.18066e-07	9.72471e-07	1.24665e-06	0.0218746	0.0392634	3.18636e-07	4.4625e-07	0.0337312	1.7408e-06	6.86031e-07	0.000648885	0.00055029	1.27995e-06	1.26968e-05	6.1313e-07	3.29241e-07	4.16521e-07	2.78087e-07	7.35359e-07	0.080672	5.19838e-07	1.1202e-06	0.0323073	0.00962985	0.0431402	1.9477e-06	0.037837	0.00349058	0.0374382	0.00850704	0.00723885
TCGA-CN-A6V7-01A-12R-A34R-07	0.106114	0.0673839	0.615287	3.35297e-07	2.12743e-07	5.81035e-07	6.31839e-07	0.0115181	0.00198327	2.41247e-07	1.47902e-07	0.0114506	1.58904e-07	2.17508e-07	2.15098e-07	1.18872e-07	1.83366e-07	1.53253e-07	2.31402e-07	1.19095e-07	1.71641e-07	1.28166e-07	2.39364e-07	0.101776	2.52343e-07	0.00818329	0.0334166	0.020783	9.92062e-05	3.04794e-07	2.85118e-06	3.64106e-07	2.91e-05	0.0219679	0.0227542
TCGA-CQ-5323-01A-01R-1686-07	0.156738	0.349476	0.311441	6.14332e-07	3.43344e-07	1.44247e-06	9.78387e-07	0.00128223	0.00860239	4.064e-07	3.74952e-07	0.00949185	8.93403e-07	6.76674e-07	0.000209632	5.50268e-07	4.13402e-07	4.63396e-07	4.65403e-07	2.78751e-07	2.39958e-07	3.28627e-07	3.43634e-07	0.0531237	4.95242e-07	6.70904e-07	0.0884038	4.54593e-06	0.00197161	3.15523e-05	0.0132995	0.00555514	1.90984e-05	0.000340146	0.000628873
TCGA-CQ-5324-01A-01R-1686-07	0.130768	0.146388	0.531454	2.64112e-07	2.16958e-07	6.29478e-07	4.8622e-07	4.14151e-07	0.00285676	3.40717e-07	2.34748e-07	0.0724351	1.861e-07	2.99098e-07	0.000259639	1.49708e-07	2.68984e-07	1.85602e-07	3.72219e-07	1.83336e-07	1.88984e-07	1.3565e-07	4.67668e-07	0.000357527	2.45397e-07	4.45838e-07	0.0589198	5.08831e-07	2.2101e-06	0.0471164	0.00937682	2.65735e-05	3.06685e-05	2.14496e-06	9.0892e-06
TCGA-CQ-5325-01A-01R-1686-07	0.0532718	0.250676	0.283144	1.2041e-06	4.12415e-07	7.12812e-07	3.10569e-06	5.29421e-06	0.0372409	4.15448e-07	6.28276e-07	0.0765187	2.57926e-06	6.93413e-07	0.00052169	0.0124434	0.000113553	6.744e-07	8.33334e-07	7.21165e-07	6.56155e-07	6.92236e-07	1.32939e-06	0.0170737	1.46031e-06	0.000433396	0.0564607	1.25145e-06	0.00713425	0.0917796	0.0223301	1.27376e-06	0.0908337	1.14437e-06	8.02801e-07
TCGA-CQ-5326-01A-01R-1873-07	0.0690741	0.127471	0.64814	4.46496e-07	2.19024e-07	4.80407e-07	5.35304e-07	4.51063e-07	0.00219523	1.85139e-07	7.48433e-06	0.0330113	2.12553e-07	0.00755211	0.00012553	1.70663e-07	1.99992e-07	1.71196e-07	5.73907e-07	9.80268e-08	2.90086e-07	8.18947e-08	2.93026e-07	1.96742e-05	3.72492e-07	1.79018e-07	0.0668168	3.16537e-07	1.29004e-06	0.0455783	5.332e-07	4.52319e-07	7.672e-07	4.69705e-07	3.22314e-07
TCGA-CQ-5327-01A-01R-1686-07	0.15574	0.256452	0.42404	4.13126e-07	3.28739e-07	4.60094e-07	1.32363e-06	0.00139059	0.0156399	3.0949e-07	2.5885e-07	0.0538756	6.19008e-07	2.56558e-07	1.44501e-06	0.011468	4.11597e-07	5.95008e-07	4.26151e-07	1.51713e-07	4.28028e-07	1.18977e-07	7.24393e-07	0.0159217	4.06039e-07	0.000242387	0.0451461	7.58282e-07	0.00107703	0.00726746	0.00191071	4.04608e-05	0.00977799	5.06692e-07	1.95892e-06
TCGA-CQ-5329-01A-01R-1686-07	0.00768901	0.12794	0.583192	4.91557e-07	3.34601e-07	6.96992e-07	1.35553e-06	2.50343e-06	0.00866209	4.01555e-07	2.3746e-07	0.0575379	1.12038e-06	3.34329e-07	0.00026003	1.88867e-05	3.1992e-07	4.6115e-07	4.32629e-07	2.08127e-07	4.71869e-07	1.72402e-07	9.61006e-07	0.0136569	7.76151e-07	0.000684255	0.0600698	7.70998e-07	6.4739e-05	0.133762	0.000224452	6.23345e-05	0.0061625	1.17766e-06	8.24931e-07
TCGA-CQ-5330-01A-01R-1686-07	0.000848753	0.00293401	0.596527	4.37457e-07	2.63953e-07	6.48563e-07	1.46033e-06	1.21585e-06	0.00962484	2.5304e-07	3.07238e-07	0.0634428	5.77621e-07	3.75582e-07	3.2415e-07	2.28665e-06	9.60293e-05	2.79795e-07	4.26442e-07	1.28933e-07	3.67947e-07	1.03837e-07	5.82777e-07	0.00137479	1.01089e-06	1.54022e-06	0.0784721	3.09356e-07	1.34174e-06	0.1785	0.000779961	2.37105e-05	0.0673606	1.05881e-06	7.30035e-07
TCGA-CQ-5331-01A-02R-1873-07	0.150626	0.437968	0.217766	3.19217e-07	1.179e-07	3.34481e-07	1.31905e-06	6.3222e-06	0.0294097	1.49717e-07	3.0964e-07	0.0479684	3.79717e-07	2.54283e-07	1.07735e-07	0.0183857	0.000794509	1.5236e-07	3.16592e-07	1.16309e-07	1.55588e-07	7.50609e-08	3.20378e-07	0.0103672	4.89335e-07	0.00148463	0.0723671	6.66846e-07	0.00337314	0.00906325	0.000134583	0.000277921	6.89994e-07	3.53508e-07	4.09018e-07
TCGA-CQ-5332-01A-01R-1686-07	0.0726575	0.279647	0.398477	3.11246e-07	3.07243e-07	0.00999435	4.47424e-07	7.8933e-07	7.44178e-07	6.60526e-07	2.25829e-07	0.0168411	4.32891e-07	6.17452e-07	6.46609e-05	1.54046e-07	3.66082e-07	3.01137e-07	3.96925e-07	1.82382e-07	2.86203e-07	1.18644e-07	5.23009e-07	0.012319	2.63209e-07	5.50875e-07	0.0820683	7.07925e-07	6.99473e-07	0.0630205	0.0509313	1.50747e-06	6.69868e-05	0.0139009	0.0196377
TCGA-CQ-5333-01A-01R-2403-07	0.00348874	0.00394899	0.556239	3.43093e-07	2.28222e-07	4.36484e-07	7.56573e-07	0.00147321	0.016901	2.64675e-07	2.14758e-07	0.180142	1.14116e-06	3.41694e-07	2.46737e-07	0.0326012	4.69345e-07	2.47804e-07	2.92325e-07	2.33267e-07	5.45947e-07	2.08173e-07	5.23479e-07	0.00229766	4.73093e-07	0.000562857	0.0249526	5.19852e-07	1.5312e-06	0.0228678	0.00944287	0.0145483	0.130523	9.30005e-07	7.51288e-07
TCGA-CQ-5334-01A-01R-1686-07	0.0257945	0.126428	0.452261	4.06516e-07	1.55014e-07	6.85207e-07	6.57657e-07	0.000166995	0.0208084	2.58242e-07	3.05056e-07	0.0442859	1.12865e-06	5.77073e-07	5.23652e-05	0.00239713	5.57213e-07	4.14143e-07	5.04942e-07	1.42788e-07	3.20327e-07	1.02012e-07	4.60514e-07	0.0192832	4.96734e-07	3.55695e-07	0.0999474	5.99962e-07	1.52336e-06	0.20853	7.76651e-07	1.62797e-06	3.27375e-05	3.40493e-07	3.3776e-07
TCGA-CQ-6218-01A-11R-1915-07	0.176057	0.475553	0.243959	3.84355e-07	1.53938e-07	3.03417e-07	3.48266e-07	6.90634e-07	0.0077725	2.68575e-07	2.22761e-07	0.0135969	6.9827e-07	8.17262e-07	9.47329e-05	1.98445e-07	2.94542e-06	2.14644e-07	3.61176e-07	1.41796e-07	2.82953e-07	9.86e-08	3.07296e-07	0.000155983	4.20592e-07	3.38858e-07	0.0393932	7.42385e-07	1.20019e-05	0.0413116	0.00208108	1.80605e-06	5.74247e-07	4.84923e-07	4.65377e-07
TCGA-CQ-6219-01A-11R-1915-07	0.0235717	0.172719	0.491239	4.19506e-07	1.8962e-07	3.07609e-07	5.22075e-07	0.000119329	0.0238276	2.09714e-07	1.78139e-07	0.0649656	2.68491e-06	1.60258e-07	0.000236753	0.0177146	2.66149e-07	3.11841e-07	2.56647e-07	1.3622e-07	3.58211e-07	8.06903e-08	3.35739e-07	0.0299938	4.60562e-07	0.000289986	0.0475194	4.99911e-07	1.94284e-05	0.118895	1.40579e-06	0.000205018	0.00866992	4.6689e-06	5.86681e-05
TCGA-CQ-6220-01A-11R-1915-07	0.210513	0.466576	0.267931	3.259e-07	2.41108e-07	4.70906e-07	6.52944e-07	6.35924e-07	0.00221163	2.1933e-07	2.06639e-07	0.0110605	2.18714e-06	7.19803e-07	1.23971e-07	0.0158793	1.34672e-06	3.18728e-07	2.45463e-07	1.34816e-07	4.16206e-07	1.41562e-07	5.24813e-07	0.000189124	8.74258e-07	3.17441e-07	0.0250244	4.13477e-07	2.0914e-06	2.85367e-07	4.20392e-07	3.41441e-07	0.000601655	4.17638e-07	4.1337e-07
TCGA-CQ-6221-01A-11R-2081-07	1.18682e-07	2.53558e-07	0.0653818	1.60694e-07	1.18789e-07	0.000206789	2.63623e-07	4.29811e-07	0.000114798	1.14363e-07	2.06e-07	0.0247499	3.7567e-07	3.04924e-07	9.98191e-08	7.63202e-07	4.02603e-07	2.7888e-07	1.31219e-07	1.01096e-07	1.90927e-07	7.78981e-08	3.32658e-07	0.00150527	3.14207e-07	2.46222e-07	0.0624591	1.98106e-07	4.77884e-07	0.845575	4.98278e-07	5.76374e-07	1.55328e-07	2.48139e-07	2.92024e-07
TCGA-CQ-6222-01A-11R-1915-07	0.233192	0.217129	0.0781848	6.18784e-07	1.45504e-07	3.51318e-07	7.04798e-07	2.97806e-06	0.007521	2.83198e-07	1.77146e-07	0.0886551	1.11364e-06	2.97873e-07	9.54733e-08	0.000709459	2.83052e-07	3.87751e-07	3.73215e-07	9.57627e-08	2.83496e-07	9.9684e-08	3.84466e-07	0.000870394	3.18997e-07	0.000328809	0.014881	1.77045e-06	0.00886249	1.69896e-07	0.00245842	3.02974e-07	0.347196	2.49529e-07	5.36458e-07
TCGA-CQ-6223-01A-11R-1915-07	0.256083	0.509884	0.175628	4.02158e-07	1.62759e-07	3.40781e-07	8.07887e-07	4.64946e-07	0.00526013	2.80184e-07	1.20878e-07	0.0187932	3.09698e-07	1.82643e-06	0.000344092	1.06436e-07	4.44088e-07	1.82373e-07	3.99683e-07	1.41174e-07	2.77739e-07	1.13233e-07	5.07483e-07	0.00059497	6.27014e-07	2.89655e-07	0.0237954	2.79171e-05	0.00957953	1.94449e-07	5.35543e-07	1.74391e-07	5.43727e-07	3.76062e-07	3.23806e-07
TCGA-CQ-6224-01A-11R-1915-07	1.70235e-07	3.77121e-07	0.450048	1.66675e-07	2.10145e-07	2.01717e-07	3.52978e-07	7.31164e-07	0.00267015	1.14022e-07	1.04764e-07	0.032849	0.00500164	1.97722e-07	8.04159e-08	5.13164e-07	8.64584e-07	1.2628e-07	2.04803e-07	7.16214e-08	1.79612e-07	6.75965e-08	3.06751e-07	0.000336032	2.96834e-07	6.05157e-07	0.0651204	2.0057e-07	4.09146e-07	0.348883	5.33619e-07	3.44099e-07	0.0950834	3.46402e-07	4.10418e-07
TCGA-CQ-6225-01A-11R-1915-07	0.2375	0.191744	0.491097	3.61923e-07	3.75835e-07	3.61933e-07	4.95726e-07	6.31056e-07	5.0291e-05	0.00123156	1.45457e-07	0.00781392	1.76653e-07	2.66795e-07	1.87917e-07	1.06234e-07	2.42183e-07	2.11836e-07	3.03375e-07	8.86427e-08	2.39649e-07	8.90885e-08	2.80272e-07	0.0197059	3.38669e-07	0.00580295	0.0214025	4.60184e-07	0.00149258	1.56378e-07	0.00436734	1.89769e-07	0.00390771	0.0138786	0.0148054
TCGA-CQ-6227-01A-11R-1915-07	0.0644614	0.152928	0.45261	3.2313e-07	2.57505e-07	3.45323e-07	2.97923e-07	3.66375e-07	0.000980297	3.17669e-07	1.78261e-07	0.0104273	6.33379e-06	3.99472e-07	6.64386e-05	4.20254e-07	5.55502e-07	2.11899e-07	4.8294e-07	9.966e-08	1.80702e-07	6.94251e-08	6.56972e-07	0.000997703	9.24174e-07	1.42429e-05	0.101022	3.75977e-07	1.13647e-06	0.0162467	0.0560599	0.0585988	0.0855722	5.86945e-07	6.49005e-07
TCGA-CQ-6228-01A-11R-1915-07	0.0528768	0.119523	0.575704	2.7395e-07	4.50448e-07	0.00660555	1.43799e-06	3.15538e-07	3.11733e-07	2.69534e-07	1.62191e-07	0.0181214	9.47679e-08	3.12374e-07	8.93402e-07	9.55454e-08	1.5929e-07	1.04796e-07	6.79667e-07	1.2727e-07	2.04728e-07	1.18552e-07	2.70617e-07	0.0299536	1.77365e-07	0.0430672	0.0389724	1.26684e-06	0.00875573	0.000155847	0.0694657	0.0127187	0.000117277	0.0239553	0.023956
TCGA-CQ-6229-01A-11R-1915-07	0.146522	0.492177	0.246449	3.62e-07	1.49003e-07	4.22811e-07	3.44249e-07	6.67293e-07	0.00579875	1.23942e-07	1.23383e-07	0.013181	1.67168e-06	3.23596e-07	4.99045e-06	5.68875e-06	7.63103e-07	2.9911e-07	3.88008e-07	1.06621e-07	2.5376e-07	9.59264e-08	3.29808e-07	0.00041192	4.93795e-07	0.000259971	0.0467146	2.77169e-07	7.4037e-07	0.0191971	0.000147054	0.00036894	0.0287533	4.60773e-07	7.79556e-07
TCGA-CQ-7063-01A-11R-2403-07	0.073337	0.363793	0.412701	4.22558e-07	3.14707e-07	5.58452e-07	1.52147e-06	1.06602e-06	0.018234	3.34246e-07	4.19843e-07	0.0473376	0.00502735	6.67192e-07	0.000334226	0.0103389	2.11898e-05	4.3711e-07	7.69075e-07	2.01141e-07	4.11432e-07	1.67211e-07	1.55626e-06	0.000620775	1.76063e-06	0.000220298	0.0459862	0.00942517	0.0125627	5.89475e-06	1.29606e-05	1.84937e-06	2.58111e-05	3.3462e-06	3.15174e-06
TCGA-CQ-7065-01A-11R-2081-07	0.101386	0.453116	0.412738	3.76329e-07	2.25057e-07	2.58412e-07	5.73645e-07	4.15583e-07	2.37192e-06	2.82484e-07	1.28251e-07	0.000132457	2.3377e-07	2.38466e-07	1.70965e-07	1.11962e-07	1.88372e-07	1.08393e-07	2.24408e-07	1.34585e-07	1.79486e-07	1.24988e-07	1.94527e-07	5.50955e-07	1.25559e-07	4.77317e-07	0.0233246	3.8094e-07	4.39572e-07	1.66493e-06	0.000524311	1.9339e-06	0.008766	5.70917e-07	1.14395e-06
TCGA-CQ-7067-01A-11R-2232-07	0.0353214	0.200523	0.532638	3.98063e-07	2.27125e-07	4.65811e-07	6.49023e-07	1.22619e-06	0.0135729	1.89211e-07	1.31051e-07	0.0225346	0.00262486	3.24964e-07	3.60234e-07	1.87298e-07	9.22962e-07	2.38417e-07	5.52444e-07	1.34986e-07	2.49521e-07	1.08337e-07	6.93677e-07	0.00189399	3.89228e-07	8.66594e-07	0.113038	1.77303e-06	0.00341778	0.00869505	0.014199	0.0260903	0.02481	0.000631031	0.0010352
TCGA-CQ-7068-01A-11R-2081-07	0.0284904	0.116926	0.607197	2.80611e-07	2.02433e-07	4.65426e-07	1.21565e-05	1.35048e-05	0.0654829	2.05879e-07	3.29709e-07	0.0678883	9.12626e-07	2.97921e-07	2.75126e-07	0.023798	3.66724e-07	2.17748e-07	3.24164e-07	1.09694e-07	5.26529e-07	1.2287e-07	5.45263e-07	0.00422703	4.62355e-07	1.30906e-06	0.0137254	0.00460698	0.0582981	0.00587542	0.000440493	0.000240683	6.888e-06	0.0027635	0.00160321
TCGA-CQ-7069-01A-11R-2403-07	0.0217114	0.176696	0.635121	3.46044e-07	2.51626e-07	5.33259e-07	3.32059e-07	2.68303e-07	0.000505017	2.88284e-07	6.23077e-07	0.00146532	1.37324e-05	0.00333803	9.88376e-05	2.04096e-07	6.44808e-07	1.49559e-06	4.59523e-07	1.88501e-07	5.99898e-07	2.06344e-07	2.61963e-06	4.26216e-06	5.44177e-06	1.2029e-06	0.109085	3.34493e-07	4.72213e-07	0.0517895	6.72621e-07	0.000149858	3.65077e-06	9.76382e-07	1.84183e-06
TCGA-CQ-7071-01A-12R-A30B-07	0.259369	0.390303	0.225633	5.6518e-07	2.59958e-07	8.13599e-07	5.47024e-07	1.06567e-06	0.00398308	3.83531e-07	3.07873e-07	0.0163189	0.00241675	1.80497e-06	2.78325e-07	0.00442874	4.52165e-07	4.13005e-07	3.80234e-07	1.3454e-07	2.92631e-07	1.54323e-07	4.06618e-07	0.00664158	6.85447e-07	3.66722e-07	0.0367873	8.42719e-07	7.0297e-06	0.0540982	9.44353e-07	6.5791e-07	9.56698e-07	1.20904e-06	3.13575e-06
TCGA-CQ-7072-01A-21R-A30B-07	0.000107617	3.65467e-07	0.423727	2.96553e-07	3.58823e-07	5.87286e-07	0.000536779	1.8277e-06	0.00444224	1.08714e-06	2.34522e-07	0.00918322	0.000806253	5.30265e-07	2.71792e-07	2.45273e-07	9.75817e-07	1.91443e-05	3.41742e-07	1.13082e-07	3.37033e-07	9.81836e-08	1.28716e-06	0.00717545	3.5041e-07	0.000238782	0.0849619	3.19421e-07	6.10445e-07	0.415156	0.0300136	1.41563e-05	0.00886647	0.0147405	0.0191681
TCGA-CQ-A4C6-01A-11R-A24Z-07	0.010064	0.289205	0.543349	5.15656e-07	2.06067e-07	5.89622e-07	1.2384e-06	1.26667e-06	0.00983172	2.73199e-07	4.04217e-07	0.0195304	0.000954231	8.08179e-07	0.000195098	0.00292258	2.81873e-06	5.11553e-07	3.87794e-07	1.44205e-07	8.26242e-07	1.55625e-07	2.08732e-06	0.00035804	9.1797e-06	3.23827e-07	0.0665382	7.59431e-07	0.000157201	0.0482061	1.56008e-06	7.94003e-05	0.00858449	6.33489e-07	1.19565e-06
TCGA-CQ-A4C7-01A-11R-A24Z-07	0.00766826	7.04648e-05	0.703888	5.50134e-07	2.21966e-07	7.64997e-07	5.98119e-07	1.58687e-06	0.00427195	2.97083e-07	1.78246e-07	0.0126456	1.08383e-06	3.82198e-07	3.10258e-07	4.35721e-07	6.03515e-07	4.32003e-07	3.24721e-07	1.11708e-07	5.84271e-07	1.22525e-07	2.04353e-06	0.000186738	7.19415e-07	3.99413e-07	0.094129	6.63215e-07	1.35555e-06	0.158896	8.53704e-07	0.00412117	0.0141071	8.97193e-07	7.93221e-07
TCGA-CQ-A4C9-01A-11R-A24Z-07	0.17692	0.0935256	0.513909	6.7925e-07	2.91992e-07	9.80145e-07	1.26691e-06	1.96888e-05	0.0020972	5.21115e-07	2.72998e-07	0.011752	2.60646e-07	4.33717e-07	0.000455361	2.3381e-07	3.72795e-07	2.19839e-07	6.18144e-07	1.73352e-07	2.47413e-07	1.64613e-07	2.73097e-07	0.0274958	3.80198e-07	0.00603667	0.0785022	1.0744e-06	7.01877e-06	0.0564053	0.0291337	0.00241011	6.01409e-05	0.0012617	0.00288979
TCGA-CQ-A4CA-01A-11R-A24Z-07	0.000139317	0.294805	0.352654	4.60235e-07	1.94959e-07	4.23135e-07	8.01399e-07	6.15041e-07	0.0253651	2.48361e-07	3.21924e-07	0.0577291	1.17163e-06	2.67902e-07	4.16495e-07	0.0208779	9.78412e-07	4.08265e-07	3.28883e-07	4.70365e-07	5.64051e-07	2.4762e-07	1.21785e-06	0.000739513	1.99143e-06	0.000335402	0.0544215	7.93972e-07	0.000165198	0.000343435	0.0396255	0.0125272	0.140212	4.79598e-05	0.000314572
TCGA-CQ-A4CB-01A-11R-A24Z-07	0.00245299	8.90647e-06	0.715003	6.3145e-07	3.04466e-07	4.94273e-07	8.08214e-07	1.15444e-06	0.0107507	1.99315e-07	2.92432e-07	0.0209164	0.000438934	0.00140605	0.000186785	6.05837e-07	6.5747e-07	1.77233e-06	6.89971e-07	1.85541e-07	2.38619e-07	1.37664e-07	3.40623e-07	0.0120464	3.89374e-07	3.56293e-07	0.0872808	1.18006e-06	0.000244367	0.10985	0.0393992	2.83099e-06	2.9532e-07	1.93676e-06	7.89834e-06
TCGA-CQ-A4CD-01A-21R-A24Z-07	0.0298894	0.0820505	0.704954	7.59241e-07	2.69399e-07	6.78445e-07	2.9294e-06	1.85696e-06	0.0195454	5.05401e-07	5.89904e-07	0.0465123	1.18627e-06	0.00040293	1.77879e-07	0.003717	9.29666e-07	0.00247158	1.14707e-06	1.67079e-07	3.57678e-07	1.51829e-07	1.01524e-06	0.00490679	2.08398e-06	6.6334e-07	0.0487462	0.0091284	0.0130507	0.033913	0.000606629	1.3624e-06	8.67403e-05	1.14332e-06	3.42273e-06
TCGA-CQ-A4CE-01A-11R-A266-07	0.338428	0.566532	0.0480335	3.87077e-07	3.02478e-07	1.06069e-06	1.35494e-06	8.74469e-07	0.00581092	6.93331e-07	4.03941e-07	0.00304366	2.85489e-05	0.000390813	3.55029e-07	9.93381e-07	7.70172e-07	4.60213e-07	5.6752e-07	1.72552e-07	3.61886e-07	1.395e-07	5.25071e-07	0.00747003	6.78143e-07	4.31541e-07	0.0275817	1.15949e-06	0.00152166	2.44591e-07	8.34568e-07	3.2048e-07	0.00114465	6.93723e-07	7.68029e-07
TCGA-CQ-A4CG-01A-11R-A266-07	6.99772e-07	0.0540688	0.720953	2.56002e-07	1.80451e-07	7.28618e-07	3.4842e-07	3.26944e-07	0.00069149	2.04907e-07	3.73509e-07	0.0173175	1.7861e-07	5.44622e-07	7.06636e-05	8.80912e-08	2.38611e-07	1.70878e-07	4.90391e-07	1.25438e-07	1.67512e-07	1.04016e-07	2.1435e-07	0.000126132	2.39895e-07	3.65375e-07	0.0705665	0.0252268	0.000110769	0.0655803	0.0435176	5.86638e-07	4.93116e-05	0.00171424	0.00100371
TCGA-CQ-A4CH-01A-11R-A266-07	0.0285426	0.188293	0.609831	3.6733e-07	2.7718e-07	9.0252e-07	1.1053e-06	1.06917e-06	0.00145053	3.53803e-07	4.36445e-07	0.0137113	3.06219e-07	0.00308422	3.33785e-07	1.43567e-07	6.22378e-07	2.44598e-07	7.02899e-07	1.40613e-07	4.8058e-07	1.17606e-07	4.1893e-07	0.00761999	3.88422e-07	4.66383e-07	0.0952549	3.03487e-07	8.02992e-07	0.0464598	9.75177e-07	0.00268247	0.00305831	6.2788e-07	4.28644e-07
TCGA-CQ-A4CI-01A-11R-A266-07	0.0100647	0.0899364	0.606912	2.90688e-07	3.67903e-07	5.99252e-07	5.24833e-07	5.46765e-06	0.000598383	3.07058e-07	2.47846e-07	0.00369813	1.69001e-07	3.28985e-07	2.1214e-05	1.0383e-07	3.65449e-07	1.13844e-07	4.60999e-07	1.34872e-07	2.09152e-07	1.13479e-07	2.02666e-07	0.0465565	1.54724e-07	0.0038628	0.0748748	9.00916e-07	4.50188e-05	0.0552062	0.0717939	0.007821	6.12928e-07	0.028597	0.0312262
TCGA-CR-5243-01A-01R-1514-07	0.0426271	0.00199054	0.511824	2.27853e-07	1.78871e-07	8.35391e-07	3.04776e-05	0.0059618	0.0177849	3.24474e-07	1.8442e-07	0.00913895	0.00290197	2.45061e-07	0.000664387	2.20359e-07	4.60976e-07	3.64737e-07	6.12528e-07	1.79112e-07	2.40522e-07	1.20998e-07	4.72799e-07	0.0687658	2.54579e-07	2.54588e-07	0.149286	4.35805e-07	0.0105433	0.0668011	0.0396459	0.022623	0.00190629	0.0474994	0.049215
TCGA-CR-5247-01A-01R-2016-07	0.0573761	0.0747452	0.563703	1.70786e-07	1.60428e-07	0.00146807	2.99847e-07	2.3735e-07	2.71989e-07	1.21911e-07	1.62345e-07	0.00101564	2.49972e-07	3.01923e-07	0.000156477	1.36648e-07	2.54809e-07	1.53214e-07	1.88102e-07	1.31205e-07	2.21635e-07	1.06012e-07	2.08969e-07	2.40821e-05	1.9262e-07	1.5893e-06	0.0223072	3.07081e-07	5.63723e-07	0.278885	1.39116e-06	6.97699e-07	0.000311065	6.40516e-07	6.507e-07
TCGA-CR-5248-01A-01R-2016-07	0.0543275	0.103646	0.40191	3.97111e-07	2.09846e-07	7.25457e-07	4.31914e-07	0.0873006	0.0407597	2.89817e-07	2.35364e-07	0.0835882	3.69285e-07	5.57885e-07	8.19878e-05	4.11215e-07	5.24018e-07	3.03417e-07	3.78878e-07	9.98097e-07	3.41237e-07	1.18964e-06	4.23725e-07	0.135362	2.34178e-07	0.00061943	0.0530441	6.91789e-07	0.00762827	1.32278e-06	0.0189157	0.00553772	2.98923e-05	0.0072382	0.0077631
TCGA-CR-5249-01A-01R-1514-07	0.118719	0.155342	0.401593	6.562e-07	3.47146e-07	4.78342e-07	4.93805e-05	0.00650416	0.025394	2.99509e-07	2.0775e-07	0.0297772	0.000832831	6.85562e-07	0.000865215	6.67639e-07	7.45436e-07	9.11802e-07	1.97786e-06	1.50135e-07	4.7564e-07	1.54834e-07	6.86024e-07	0.0799162	5.5468e-07	0.000487036	0.0996812	0.000176623	0.0201034	6.7564e-07	0.0337376	0.00813845	2.48132e-07	0.0186719	0.0194676
TCGA-CR-5250-01A-01R-1514-07	0.0802276	0.0270927	0.457269	4.59512e-07	3.11118e-07	7.7289e-07	0.00706063	0.00117354	0.0185373	2.89726e-07	2.67299e-07	0.00623137	0.00148189	6.67066e-07	0.00106923	2.6212e-07	8.86837e-07	7.73453e-07	2.70244e-05	2.95691e-07	2.51996e-07	3.15493e-07	6.63954e-07	0.0744405	3.24122e-07	7.60311e-07	0.138236	0.00063455	0.038098	0.0114994	0.0638561	0.0211611	0.000124438	0.0517731	0.0498306
TCGA-CR-6467-01A-11R-1873-07	0.037194	1.49101e-05	0.468818	4.59325e-07	1.4665e-07	4.83172e-07	7.0516e-07	0.048767	0.0263361	3.08019e-07	1.35554e-07	0.0249973	5.36084e-07	3.02761e-07	0.000241803	1.92784e-07	2.13882e-07	3.57142e-07	3.48952e-07	1.16371e-07	2.13607e-07	1.31339e-07	2.30671e-07	0.170845	2.44694e-07	0.000229285	0.0856004	1.81414e-06	0.0444404	9.4893e-07	0.036975	0.0127384	0.00454001	0.038255	0.0374822
TCGA-CR-6470-01A-11R-1873-07	0.0408002	0.00112329	0.418802	3.40202e-07	2.23392e-07	5.68517e-07	2.47804e-06	0.00914528	0.0320216	2.96218e-07	1.60309e-07	0.0383568	1.54762e-06	4.01122e-07	0.000528737	2.38471e-06	9.53462e-07	0.00346324	6.6399e-07	1.67791e-07	3.01661e-07	1.86974e-07	3.33488e-07	0.12565	5.55723e-07	0.00138153	0.15609	1.24771e-06	0.000125314	0.0202541	0.127266	0.0141339	0.00109224	0.00975201	0.0130068
TCGA-CR-6471-01A-11R-1873-07	0.14127	0.378671	0.268775	3.43983e-07	2.27121e-07	3.7201e-07	1.19743e-06	0.00471958	0.0158927	4.95223e-07	2.26142e-07	0.0155984	0.00221096	0.00021252	1.117e-06	7.45212e-07	3.69511e-07	2.57251e-07	7.16959e-07	9.55714e-08	5.29354e-07	9.25089e-08	2.89574e-07	0.0210513	4.63418e-07	1.16686e-05	0.0796373	5.872e-07	0.00157874	0.0407065	0.0296528	1.56208e-06	2.97848e-07	1.18724e-06	1.56182e-06
TCGA-CR-6472-01A-11R-1873-07	0.176712	0.132573	0.457693	5.60333e-07	3.07864e-07	1.0016e-06	8.73492e-07	0.00186864	0.00309284	7.19251e-07	1.82309e-07	0.000631582	2.0506e-07	2.89836e-07	0.000339644	1.50753e-07	3.26983e-07	1.31485e-07	2.96016e-07	2.07002e-07	1.95977e-07	1.14186e-07	2.83619e-07	0.0849148	2.09558e-07	0.00782746	0.0691192	9.82068e-07	1.65299e-06	0.0459557	0.00749416	0.00910985	3.90427e-05	0.00261957	0.00520984
TCGA-CR-6473-01A-11R-1873-07	0.0376062	1.62386e-05	0.691296	3.592e-07	3.96396e-07	2.99901e-07	8.37657e-07	0.00997784	0.0127037	3.528e-07	2.86808e-07	0.000815909	0.000428619	1.15688e-06	1.1166e-05	2.49538e-07	2.74542e-07	0.00108909	1.11043e-06	1.94795e-07	2.36446e-07	1.12131e-07	4.0417e-07	0.0659227	2.62299e-07	6.84792e-07	0.0840004	0.000456001	0.0420292	3.04917e-05	0.0182089	0.0236927	5.9521e-07	0.0117071	0.0120652
TCGA-CR-6474-01A-11R-1873-07	0.00117643	1.08236e-05	0.561323	2.85795e-07	1.67938e-07	2.21911e-07	4.56249e-07	3.73991e-07	0.00268062	1.48743e-07	2.58998e-07	0.0153774	1.85474e-06	0.00965624	0.00072018	4.62282e-07	4.55089e-07	1.22646e-05	5.98809e-07	1.47222e-07	2.15637e-07	7.95631e-08	7.96151e-07	0.00033224	5.82677e-07	0.000696651	0.0919535	1.60253e-07	5.25651e-07	0.297558	7.95213e-05	4.13409e-07	0.0184154	4.32366e-07	1.55514e-06
TCGA-CR-6477-01A-11R-1873-07	0.0255105	0.312501	0.382764	2.35161e-07	2.25762e-07	4.92337e-07	9.0444e-06	2.91795e-05	0.0038482	1.40809e-07	2.23399e-07	0.046658	1.08446e-06	4.88339e-07	0.000609879	1.99269e-07	9.01056e-07	0.000214175	4.82006e-07	1.35484e-07	1.72302e-07	1.1656e-07	2.64388e-07	0.000992158	4.76463e-07	2.57893e-07	0.0846068	2.0281e-07	4.23177e-07	0.133739	0.00126447	0.00561416	0.00163271	6.16811e-07	4.56366e-07
TCGA-CR-6478-01A-11R-1873-07	0.00662831	0.0205267	0.616026	3.02444e-07	1.17195e-07	2.48006e-07	5.0021e-07	0.00550614	0.0391007	2.13563e-07	2.31342e-07	0.0891551	5.69392e-07	8.83769e-07	0.000151946	0.00192843	1.93637e-06	6.06556e-07	2.80167e-07	1.13416e-07	2.47763e-07	9.56876e-08	3.66401e-07	0.0512233	2.07064e-07	0.00128007	0.103776	4.5993e-07	0.00439272	0.0356835	0.018032	0.00658123	1.25831e-07	4.265e-07	1.85954e-06
TCGA-CR-6480-01A-11R-1873-07	0.309007	0.0310485	0.398236	3.75505e-07	1.76395e-07	4.75582e-07	1.27194e-06	0.00306688	0.0105716	1.60544e-07	1.66064e-07	0.00915532	3.67498e-07	3.37805e-07	8.89451e-05	3.058e-07	4.26562e-07	4.30394e-07	4.49207e-07	1.48236e-07	2.83058e-07	9.94545e-08	2.01361e-07	0.09328	3.02177e-07	6.70253e-07	0.0992238	0.00599997	0.013869	8.31399e-07	0.00483616	0.00444547	1.54129e-05	0.0171483	0.0171932
TCGA-CR-6481-01A-11R-1873-07	0.0739609	0.0386156	0.417429	2.74586e-07	1.41348e-07	4.44022e-07	4.95865e-07	0.0192814	0.0324704	1.92577e-07	1.78597e-07	0.125795	3.95394e-07	2.76809e-07	0.000947232	6.57848e-07	8.4863e-07	2.79212e-07	4.18466e-07	2.60023e-07	2.41252e-07	3.86736e-07	3.66946e-07	0.104262	3.02848e-07	0.00264599	0.11552	6.0536e-07	0.000610963	8.78341e-06	0.0475861	0.0207076	2.32144e-07	0.000151036	0.000258946
TCGA-CR-6482-01A-11R-1873-07	0.0424097	4.40741e-07	0.330435	4.98891e-07	3.49963e-07	5.11084e-07	0.000199023	0.031889	0.0232294	4.54126e-07	1.71445e-07	0.0718266	3.78656e-05	2.2152e-07	0.00027838	1.13594e-06	4.62467e-06	1.45753e-06	1.32127e-06	3.87138e-07	3.65365e-07	2.19075e-07	4.42566e-07	0.165356	9.67079e-07	0.0118145	0.1337	8.18941e-07	0.0363608	1.56711e-06	0.0838205	0.0268467	0.0015947	0.0401854	0.0422457
TCGA-CR-6484-01A-11R-1873-07	0.143152	0.154084	0.275381	4.08526e-07	2.03346e-07	4.44572e-07	2.73409e-06	3.97089e-06	0.0177872	1.73074e-07	2.82777e-07	0.114721	7.81136e-07	6.30212e-07	0.000478278	8.71923e-05	5.73426e-07	4.84553e-07	3.6896e-07	2.691e-07	3.97454e-07	1.53716e-07	4.29409e-07	0.0310872	6.04467e-07	3.44051e-07	0.0862916	0.0132939	0.00144868	0.140877	0.0136773	0.00761711	2.95938e-07	3.17028e-06	1.74059e-06
TCGA-CR-6487-01A-11R-1873-07	0.0107334	0.050495	0.341482	3.21073e-07	1.70876e-07	4.36484e-07	9.25366e-07	0.0251292	0.0858189	3.57759e-07	1.29597e-07	0.101937	4.48363e-07	1.7467e-07	0.0013437	4.97504e-07	5.71267e-07	5.75858e-07	3.40478e-07	4.62245e-07	2.21599e-07	3.23439e-07	2.74955e-07	0.167363	2.67343e-07	0.0309495	0.0689326	0.000531174	0.0424977	7.2696e-06	0.0463315	0.0151635	0.00264808	0.00863037	0.00812299
TCGA-CR-6488-01A-12R-2081-07	0.0557874	0.252356	0.356958	2.84826e-07	2.14932e-07	4.021e-07	9.59684e-07	1.10299e-06	0.00481223	1.78442e-07	1.88587e-07	0.0640617	2.62725e-07	3.29554e-07	0.0011254	1.17003e-07	1.64432e-07	1.0197e-07	5.96467e-07	8.24318e-08	1.98719e-07	9.0531e-08	2.98083e-07	0.000449457	2.90759e-07	4.09518e-07	0.111586	3.89327e-07	8.72069e-07	0.088038	0.0196504	0.000682628	0.0444786	6.7318e-06	0.000207419
TCGA-CR-6491-01A-11R-1873-07	0.144766	0.414835	0.387618	4.89826e-07	1.89002e-07	1.09458e-06	3.51963e-07	9.2258e-07	0.00233009	2.37203e-07	5.12971e-07	0.000553444	4.32869e-07	1.04991e-06	1.20855e-06	1.65165e-07	2.6124e-07	1.60585e-07	4.12882e-07	1.54701e-07	2.58257e-07	1.48975e-07	4.05213e-07	0.000232812	4.16708e-07	2.30846e-07	0.0396123	3.43471e-07	9.66299e-07	0.00923262	2.66896e-06	0.000342772	0.000464137	3.53836e-07	4.15942e-07
TCGA-CR-6492-01A-12R-2081-07	0.224243	0.188975	0.442154	5.64001e-07	1.61071e-07	4.48107e-07	1.0973e-06	6.45904e-07	0.00907317	2.11034e-07	1.9928e-07	0.0202112	9.05234e-06	0.000413695	0.000520402	1.21966e-06	1.87168e-06	2.17566e-07	5.7619e-07	2.04835e-07	3.16658e-07	1.43107e-07	7.51753e-07	0.0107775	4.52604e-07	4.44436e-07	0.0599749	0.00360856	0.010183	0.000483121	0.0245204	0.00370439	3.03975e-07	0.00113891	0.00105873
TCGA-CR-6493-01A-11R-1873-07	0.0270669	0.0842008	0.814672	3.12185e-07	2.21763e-07	4.59502e-07	4.88949e-07	4.69584e-07	0.00144536	2.07132e-07	4.02669e-07	0.00352584	3.78409e-07	1.41598e-06	1.57245e-07	2.41152e-07	1.27024e-06	1.46882e-07	2.89332e-07	1.12253e-07	3.45568e-07	1.13362e-07	3.84584e-07	0.000265295	5.10369e-07	1.25024e-05	0.0625965	2.37362e-07	8.2117e-07	0.00566317	8.67938e-07	1.42459e-05	0.000527585	3.45456e-07	3.07821e-07
TCGA-CR-7364-01A-11R-2016-07	0.19038	0.106968	0.485092	4.44879e-07	2.95306e-07	1.71272e-06	0.000515503	1.88233e-06	0.00601252	4.46014e-07	2.36529e-07	0.00911465	0.000295831	0.000720142	0.000903191	2.8915e-07	1.30434e-06	2.2741e-07	1.60656e-05	2.18793e-07	2.2447e-07	1.32471e-07	4.09285e-07	0.0255881	3.17375e-07	0.00410331	0.0987097	1.11658e-06	0.0045235	0.000695553	0.0553432	0.00103419	4.94626e-07	0.00997484	0.00970436
TCGA-CR-7365-01A-11R-2016-07	0.0696641	0.255211	0.485912	2.68838e-07	1.64407e-07	9.80858e-06	2.62032e-07	3.88701e-07	0.00081695	1.16452e-07	1.63302e-07	0.00655616	2.69718e-07	9.01533e-07	3.79885e-05	2.69128e-07	6.70184e-07	1.48058e-07	2.49442e-07	7.65572e-08	3.06163e-07	8.68629e-08	1.03171e-06	5.47389e-05	3.19355e-07	2.77766e-07	0.0514655	2.42014e-07	6.91699e-07	0.112498	1.08353e-05	2.81294e-07	0.0177552	3.07742e-07	4.68442e-07
TCGA-CR-7367-01A-11R-2016-07	0.118858	0.224857	0.273206	4.58866e-07	2.65659e-07	3.91283e-07	6.72245e-07	1.02252e-06	0.006098	2.5719e-07	1.79312e-07	0.0150745	2.19335e-07	6.92198e-06	0.000380185	1.65548e-07	2.14192e-07	1.36612e-07	9.39993e-07	1.06231e-07	1.18002e-07	9.01134e-08	3.74272e-07	0.010756	2.36417e-07	0.000304595	0.0608113	2.05242e-07	1.64163e-06	0.289616	8.23666e-06	3.27579e-07	1.46213e-05	4.13571e-07	5.06058e-07
TCGA-CR-7368-01A-11R-2132-07	0.14681	0.238998	0.411774	1.75585e-07	1.47302e-07	3.32659e-07	8.59056e-07	1.1763e-05	0.0169614	1.44583e-07	1.15258e-07	0.0191755	1.9967e-07	3.05346e-07	0.000572149	1.20153e-07	2.7645e-07	1.37133e-07	3.90005e-07	1.15635e-07	2.45712e-07	8.58169e-08	2.69193e-07	0.0357721	1.75637e-07	2.36816e-07	0.113116	2.33908e-06	5.61243e-06	5.69664e-07	0.0167801	2.2715e-06	4.2901e-07	1.411e-05	8.53934e-06
TCGA-CR-7369-01A-11R-2132-07	0.129789	0.201782	0.45767	4.52015e-07	1.74547e-07	5.9824e-07	5.19054e-07	2.10095e-06	0.00537486	2.88482e-07	1.55687e-07	0.00790373	3.22028e-07	1.24907e-06	0.000801679	1.54885e-07	4.45439e-07	1.45733e-07	6.25884e-07	1.1393e-07	1.76227e-07	1.0422e-07	2.0883e-07	0.0219036	3.22814e-07	7.05074e-07	0.0816126	0.0258006	0.000893377	0.0385634	0.0264158	0.00134299	0.000133267	3.43545e-06	1.24328e-05
TCGA-CR-7370-01A-11R-2132-07	0.0458449	0.129622	0.430335	3.02396e-07	1.62363e-07	0.00248309	9.61668e-07	1.15959e-06	0.00689679	2.85499e-07	1.47427e-07	0.0188452	3.24401e-07	1.8022e-07	8.76181e-05	1.02194e-07	2.92869e-07	1.09645e-07	3.52461e-07	1.20695e-07	1.78503e-07	7.77971e-08	1.90029e-07	0.0436063	1.84108e-07	0.000405306	0.145799	6.14968e-07	0.000155569	0.0126379	0.0721726	0.0126088	9.95096e-05	0.0783939	0.0737607
TCGA-CR-7371-01A-11R-2016-07	0.174439	0.0788764	0.409748	4.68628e-07	2.0004e-07	2.94128e-07	5.62158e-07	0.000143611	0.0145844	3.12703e-07	3.33525e-07	0.0205998	0.0121954	0.00396234	0.000501168	1.38847e-07	4.25839e-07	2.109e-07	1.63189e-06	1.50191e-07	1.96385e-07	7.93536e-08	2.68925e-07	0.0355446	2.7069e-07	0.00474463	0.129884	8.3141e-07	0.000125831	0.0347515	0.0626981	0.00227938	0.00113468	0.0137811	0.0154981
TCGA-CR-7372-01A-11R-2016-07	0.105318	0.495793	0.182838	3.74316e-07	2.52825e-07	6.71875e-07	1.02273e-06	4.57619e-07	0.00135537	2.63562e-07	2.0423e-07	0.005184	2.91748e-07	1.49324e-06	0.000771085	2.55858e-07	1.43185e-06	2.05649e-07	6.36188e-07	1.03742e-07	1.95953e-07	1.40911e-07	3.72547e-07	0.00154386	1.89032e-07	1.05897e-06	0.0910223	4.6221e-07	6.67795e-07	0.0928775	0.0123508	0.00127033	0.00966479	6.20388e-07	8.54193e-07
TCGA-CR-7373-01A-11R-2016-07	0.00399704	0.0415465	0.737442	4.29365e-07	1.7495e-07	6.18194e-07	1.51682e-06	2.63759e-06	0.0376973	1.89691e-07	2.96956e-07	0.0435694	8.92868e-07	3.657e-07	6.06408e-05	0.00165611	6.59701e-07	3.14594e-07	4.16063e-07	1.85831e-07	2.42578e-07	1.76917e-07	7.78608e-07	0.00684398	7.09319e-07	0.00118001	0.0703178	1.25535e-06	0.028506	0.0251406	0.000317025	0.00171241	1.2408e-07	1.05379e-06	5.50435e-07
TCGA-CR-7374-01A-11R-2016-07	0.0516816	0.121755	0.40339	8.92512e-07	3.57278e-07	9.16568e-07	0.00130358	0.000910524	0.0212193	8.0387e-07	2.43679e-07	0.00731724	2.90119e-07	7.80018e-07	0.000429465	1.54125e-07	4.9737e-06	3.79865e-07	1.14801e-06	5.56277e-07	3.68016e-07	3.43974e-07	4.33452e-07	0.111175	3.30387e-07	1.56261e-05	0.164274	8.21761e-07	8.85298e-05	8.96791e-07	0.0478342	0.00426944	2.12297e-06	0.06432	0.0624788
TCGA-CR-7376-01A-11R-2132-07	0.0326159	0.019646	0.227234	2.73447e-07	1.46631e-07	1.5999e-07	7.25778e-07	5.12559e-07	0.0283821	1.24413e-07	1.76137e-07	0.111191	3.48878e-07	3.11688e-07	0.00119353	1.2334e-05	5.58475e-07	1.87025e-07	3.40191e-07	8.92403e-08	2.63224e-07	8.48946e-08	3.581e-07	0.00929283	5.25997e-07	0.001218	0.100469	4.24972e-07	0.000257036	0.325166	0.133403	4.64301e-07	0.00991127	8.54383e-07	9.15779e-05
TCGA-CR-7377-01A-11R-2016-07	0.0796931	0.139445	0.371435	6.2354e-07	1.48971e-07	4.05561e-07	2.45309e-06	0.000241418	0.0209609	2.08765e-07	2.06038e-07	0.0409749	0.00263779	3.96258e-07	0.00128041	0.00534609	5.0988e-06	3.73897e-07	6.43471e-07	1.30989e-07	2.37933e-07	7.66113e-08	3.63084e-07	0.0166426	8.58311e-07	0.00194904	0.11563	3.82029e-07	5.65962e-05	0.124368	0.0447416	8.48286e-05	0.0344973	2.89265e-06	0.000194382
TCGA-CR-7379-01A-11R-2016-07	0.0652535	0.257909	0.433343	2.98988e-07	1.81383e-07	1.07147e-06	3.68115e-07	3.86967e-07	0.00102775	3.38155e-07	2.5082e-07	0.0134274	4.55422e-07	0.00616085	0.000208364	2.08503e-07	3.20215e-07	1.43577e-07	3.35048e-07	1.32281e-07	1.98935e-07	1.05969e-07	2.52281e-07	0.00585898	2.8058e-07	2.08362e-07	0.0742135	3.46962e-07	4.90209e-07	0.139495	4.37281e-07	2.85421e-06	0.00309193	3.56416e-07	4.66445e-07
TCGA-CR-7380-01A-11R-2016-07	0.0147769	0.315346	0.440616	5.54701e-07	3.89883e-07	4.01381e-07	1.91232e-06	1.04668e-06	0.00527212	4.01878e-07	2.17817e-07	0.0165538	4.4501e-07	9.83494e-07	0.0018185	3.41204e-07	7.92191e-06	4.37565e-07	6.54205e-07	1.58973e-07	4.94677e-07	1.5754e-07	7.13112e-07	0.00174273	4.30751e-07	5.58749e-07	0.0874081	3.73937e-07	9.69366e-07	0.112015	1.94282e-05	0.00441016	4.99461e-07	9.49581e-07	1.16707e-06
TCGA-CR-7382-01A-11R-2132-07	0.00327035	2.4722e-07	0.415085	3.1671e-07	1.50838e-07	3.78754e-07	7.30984e-07	2.50274e-06	0.0179148	1.99995e-07	2.4212e-07	0.0578506	5.87213e-07	0.000988046	0.000431863	1.05536e-06	0.00127134	2.79927e-07	3.64108e-07	6.61265e-08	1.72964e-07	6.23758e-08	2.76362e-07	0.010707	8.10319e-07	0.00380524	0.187113	3.01751e-07	3.57551e-07	0.279991	0.00141594	0.0118732	0.00827268	4.18071e-07	1.25708e-06
TCGA-CR-7383-01A-11R-2132-07	0.00658209	0.052373	0.549438	3.27907e-07	1.67926e-07	3.54691e-07	6.21485e-07	9.09603e-05	0.0112586	1.62634e-07	1.80106e-07	0.0520178	8.68779e-07	3.09775e-07	0.000402198	3.55495e-07	2.73246e-07	3.83554e-07	3.08989e-07	1.23243e-07	1.36423e-07	8.82527e-08	2.38265e-07	0.0251032	2.37895e-07	0.00106668	0.0807246	3.39639e-07	5.27015e-06	0.18336	0.00795885	0.000263764	0.0293481	8.45526e-07	1.12346e-06
TCGA-CR-7385-01A-11R-2016-07	0.224195	0.139899	0.363044	6.85589e-07	4.78047e-07	1.10099e-06	7.25358e-07	0.0331671	0.00525456	8.02181e-07	3.45509e-07	0.0356731	1.27713e-06	8.16563e-07	0.000231991	5.02324e-07	5.90888e-07	6.06599e-07	1.73128e-06	2.30475e-07	5.74413e-07	1.88095e-07	6.07391e-07	0.106411	3.54509e-07	0.00153952	0.0395598	0.00352309	0.027792	8.08258e-07	0.0181916	3.4679e-05	9.44897e-06	0.00146272	0.00176099
TCGA-CR-7386-01A-11R-2016-07	0.03239	0.284472	0.178437	6.12686e-07	2.72401e-07	3.19907e-07	1.10976e-06	8.65218e-07	0.00537297	2.34795e-07	1.64751e-07	0.0641234	0.000444141	2.62532e-07	0.000643253	0.00149377	1.87941e-06	3.65266e-07	4.22975e-07	1.29055e-07	3.46402e-07	1.47688e-07	2.75222e-06	0.000209106	7.20866e-07	7.36968e-07	0.0406695	4.18026e-07	1.06981e-06	0.387693	0.00111208	3.74132e-07	0.00292637	3.97768e-07	5.80005e-07
TCGA-CR-7388-01A-11R-2016-07	0.117328	0.146678	0.377363	7.62655e-07	3.12046e-07	1.37514e-06	0.000176326	0.000800275	0.0161287	4.11134e-07	3.86014e-07	0.0205951	1.83623e-06	0.00649631	0.000952713	4.41456e-07	1.53854e-06	4.5256e-07	7.40836e-06	1.49962e-06	6.04546e-07	2.12189e-06	7.19909e-07	0.0460126	6.11431e-07	0.000253943	0.131714	8.50154e-07	0.0128089	0.0334262	0.0631621	0.00681892	9.61959e-05	0.0191667	0.0189864
TCGA-CR-7389-01A-11R-2016-07	0.145338	0.21109	0.335509	7.01044e-07	3.35444e-07	6.03038e-07	3.73128e-06	1.49985e-06	0.00482748	2.96e-07	1.99038e-07	0.0313345	0.00130448	3.13742e-07	0.000367929	1.8591e-07	9.28667e-07	2.66407e-07	7.43688e-07	9.22801e-06	4.48526e-07	0.000580242	3.40119e-05	0.00508562	1.38098e-06	5.49531e-07	0.150754	6.17161e-07	0.000220477	0.012544	0.0769112	0.0128236	4.25369e-07	0.0112531	0.0134975
TCGA-CR-7390-01A-11R-2016-07	0.105547	0.168723	0.543306	3.30518e-07	2.29721e-07	5.4527e-07	3.95912e-07	5.891e-07	0.000299543	3.18745e-07	2.67156e-07	0.00211884	1.32977e-07	0.00418269	7.09491e-07	1.74822e-07	3.21876e-07	1.49143e-07	4.19404e-07	7.7678e-08	1.8026e-07	7.6355e-08	2.56859e-07	0.00145797	3.38165e-07	0.000417493	0.0765351	2.60591e-07	4.82663e-07	0.0969939	1.41061e-06	4.911e-06	0.000405464	3.60232e-07	3.7294e-07
TCGA-CR-7391-01A-11R-2016-07	0.444203	0.241838	0.0729336	7.62041e-07	2.61821e-07	5.04675e-07	1.12294e-06	0.000530649	0.00994794	5.16957e-07	3.01692e-07	0.0276692	0.00196795	1.87373e-06	0.000855404	0.0026399	1.08946e-06	3.4834e-07	1.30936e-06	1.15158e-07	3.8313e-07	8.87342e-08	8.67136e-07	0.00730302	6.69547e-07	0.00112132	0.0761575	6.41146e-07	0.00184958	0.0275043	0.0634119	0.00597763	0.00985933	0.00421957	0.0057435
TCGA-CR-7392-01A-11R-2016-07	0.0602746	0.144264	0.382576	4.23511e-07	2.96723e-07	4.8748e-07	2.66931e-05	2.14046e-06	0.0229575	3.56832e-07	2.78579e-07	0.0455106	4.92127e-07	9.98342e-07	0.00140714	6.36572e-07	0.000853652	6.7117e-07	1.21157e-06	8.40877e-07	6.89481e-07	8.24469e-07	0.000191654	0.0112081	9.64891e-06	0.000255937	0.119667	6.12271e-07	3.72243e-06	0.190378	0.0139555	0.00321224	0.00323524	1.28823e-06	7.26289e-07
TCGA-CR-7393-01A-11R-2016-07	0.30782	0.148101	0.154567	2.19499e-06	6.36454e-07	2.94872e-06	0.000207579	0.00159242	0.0166895	1.01514e-06	3.91722e-07	0.0265044	0.0032871	0.000533422	0.00198597	0.00122595	0.0062468	6.56142e-07	3.01945e-05	1.49636e-07	5.48868e-07	1.30022e-07	8.4957e-07	0.0188938	1.16307e-06	0.000936604	0.0931931	0.00694594	0.0265154	1.20044e-06	0.164084	0.000181441	0.00224318	0.0182036	0.0163022
TCGA-CR-7394-01A-11R-2016-07	0.249085	0.29356	0.147944	8.2005e-07	5.19884e-07	8.4729e-07	1.44665e-06	1.88003e-06	0.0337087	6.33962e-07	3.72028e-07	0.0461551	2.42358e-06	3.8408e-06	0.000127651	0.00972419	2.82438e-06	4.74658e-07	9.81108e-07	3.38483e-07	5.14641e-07	4.10479e-07	1.25991e-06	0.0161061	1.13653e-06	1.55675e-06	0.0943658	6.58073e-07	9.91278e-06	0.103378	0.00185001	0.00104713	0.00291455	8.64477e-07	9.47209e-07
TCGA-CR-7395-01A-11R-2016-07	0.103638	0.321551	0.345584	8.01177e-07	3.82904e-07	6.05161e-07	7.93699e-07	6.8122e-06	0.0194815	5.46977e-07	6.45268e-07	0.0404383	0.000308997	2.7249e-06	0.000363632	0.0105654	1.56036e-06	2.93364e-06	1.64943e-06	2.29763e-07	5.17967e-07	2.5042e-07	9.10809e-07	0.0093977	1.0303e-06	0.00156835	0.0744554	7.54085e-07	1.93089e-06	0.0723946	1.26428e-05	2.94601e-06	0.000211536	7.83306e-07	9.95169e-07
TCGA-CR-7397-01A-11R-2016-07	0.278483	0.056146	0.229855	4.52987e-07	2.31446e-07	4.7492e-07	6.04171e-06	7.72592e-05	0.00266941	5.31957e-07	2.71508e-07	0.0143923	0.00308864	1.40965e-06	0.000561688	0.000885467	2.31441e-06	2.98793e-07	5.67284e-07	1.31647e-07	2.79744e-07	1.04982e-07	4.41769e-07	0.00262266	4.51627e-07	6.51267e-07	0.0715486	4.47169e-07	1.34117e-06	0.321826	0.00897492	5.157e-07	0.00841141	0.000440655	0.00117169
TCGA-CR-7398-01A-11R-2016-07	0.0500494	0.0783204	0.5506	2.58072e-07	3.40258e-07	0.00283571	7.03812e-07	2.56892e-05	0.00508675	4.96424e-07	2.75022e-07	0.00654064	2.38203e-07	0.000169232	0.00271593	1.14062e-07	4.27168e-07	1.38436e-07	1.14165e-06	1.17175e-07	2.43621e-07	7.8153e-08	2.51576e-07	0.0536878	1.80474e-07	0.000189149	0.108303	4.99086e-07	7.14096e-07	0.102418	0.0209946	1.58443e-05	0.000210377	0.0178309	0.0198297
TCGA-CR-7399-01A-11R-2016-07	0.0121464	2.49251e-06	0.557771	4.23436e-07	1.15541e-07	2.29708e-07	4.11825e-07	0.0047835	0.0303537	2.72987e-07	1.19466e-07	0.0783135	3.31508e-07	2.42192e-07	1.10338e-07	2.37882e-07	2.69685e-07	3.45626e-07	3.6439e-07	1.208e-07	1.24257e-07	9.21197e-08	2.01657e-07	0.105705	2.2721e-07	0.00200387	0.103845	2.16981e-07	0.00838852	1.52539e-06	0.066338	0.00395831	8.73884e-07	0.0263838	0.0309147
TCGA-CR-7401-01A-11R-2016-07	0.0866109	0.273625	0.357884	4.73273e-07	1.69597e-07	3.9926e-07	8.55306e-07	8.28475e-07	0.00119916	2.46146e-07	2.66006e-07	0.00591677	0.00414514	1.05716e-06	0.000468429	1.09207e-06	7.39719e-06	3.64682e-07	5.931e-07	1.00296e-07	3.54727e-07	1.01155e-07	8.4835e-07	0.00016677	5.93718e-07	0.000747484	0.0552441	2.93828e-07	1.2652e-06	0.191623	0.00012595	1.39451e-05	0.0222107	6.61366e-07	7.47651e-07
TCGA-CR-7402-01A-11R-2016-07	0.0579225	0.161411	0.434956	2.03572e-07	1.59488e-07	4.00802e-07	3.66609e-07	8.66838e-07	0.00632445	1.63143e-07	1.54393e-07	0.00481247	0.0136168	2.88619e-07	0.000134242	0.00272439	4.95888e-07	1.49531e-07	4.61398e-07	1.18587e-07	2.12622e-07	1.27313e-07	4.0251e-07	0.106067	2.09337e-07	1.43807e-07	0.118975	4.50726e-07	0.00458531	5.88049e-07	0.0503965	0.00251246	9.41469e-05	0.0354617	0.0351718
TCGA-CR-7404-01A-11R-2132-07	0.0813421	0.0978337	0.500583	5.126e-07	1.74421e-07	9.15806e-07	1.95041e-06	0.0107528	0.0191018	1.66789e-07	1.54241e-07	0.0385616	1.97003e-07	2.28272e-07	0.000484189	2.13134e-07	4.95193e-07	2.06251e-07	3.84382e-07	1.9841e-07	1.84908e-07	1.02485e-07	2.08784e-07	0.0794121	3.0611e-07	0.00789219	0.0999474	4.06828e-06	0.015142	5.76427e-07	0.0341139	0.00633885	4.53388e-05	0.00843734	0.00879007
TCGA-CV-5430-01A-02R-1686-07	0.0819167	0.0084804	0.515318	6.47224e-07	3.90529e-07	8.47305e-07	7.82725e-06	1.40869e-05	0.016423	4.01623e-07	2.41837e-07	0.0251656	0.00045174	6.75161e-07	3.78228e-05	2.1177e-05	0.000283461	0.00175274	9.02348e-07	1.90561e-07	5.07984e-07	1.70873e-07	4.82648e-07	0.103078	3.9535e-07	1.27409e-06	0.128359	7.19801e-07	1.33775e-05	0.00978218	0.0618734	2.07289e-05	0.000394111	0.0465982	0.0497673
TCGA-CV-5431-01A-01R-1514-07	0.00776637	0.0154283	0.498478	6.50506e-07	3.3713e-07	6.58081e-07	2.29111e-06	2.39419e-05	0.0271116	4.14322e-07	3.10628e-07	0.0439182	0.00928455	1.6867e-06	0.00148094	6.25085e-07	4.76546e-07	6.54307e-06	1.2409e-06	4.81794e-07	2.87988e-07	5.3272e-07	4.87431e-07	0.0731228	5.83169e-07	1.63816e-06	0.0934571	3.89846e-07	1.82925e-05	0.169663	0.0412471	0.0119748	0.000426804	0.00657889	0.00824058
TCGA-CV-5432-01A-02R-1686-07	0.0647139	0.32866	0.502079	4.88439e-07	3.4221e-07	4.87312e-07	7.68923e-07	3.35641e-06	0.00150903	6.55938e-07	2.9449e-07	0.0101115	5.48998e-07	4.10128e-07	0.000227937	2.60671e-07	3.39918e-07	2.65605e-07	6.5901e-07	2.24363e-07	3.59239e-07	1.58325e-07	2.56033e-07	0.0126001	3.09484e-07	0.000195169	0.0444848	5.71387e-07	1.08494e-06	0.00441666	0.0208817	0.0030205	0.0025451	0.00454336	0.00614239
TCGA-CV-5434-01A-01R-1686-07	0.0303158	0.117276	0.383508	4.96656e-07	3.48062e-07	0.000477227	2.57036e-06	0.000565726	0.00584361	5.32889e-07	1.51745e-07	0.0613788	2.24576e-07	2.80014e-07	1.97908e-07	1.75654e-07	2.98702e-07	2.01438e-07	4.34185e-07	1.08612e-07	3.38511e-07	9.79353e-08	2.76438e-07	0.0244938	2.1496e-07	0.00230669	0.123047	7.68172e-07	2.86356e-05	0.116667	0.0771364	0.00528027	0.0355133	0.0161534	0.0219626
TCGA-CV-5435-01A-01R-1686-07	0.00102891	0.0126962	0.660084	3.0678e-07	1.912e-07	2.26479e-06	3.67259e-07	3.42865e-07	0.0003327	2.39673e-07	2.28972e-07	0.0151037	1.85545e-07	1.81405e-07	2.81858e-07	1.1585e-07	4.24667e-07	1.49015e-07	4.44331e-07	1.27626e-07	2.61537e-07	9.27302e-08	2.62458e-07	0.00114503	2.20476e-07	0.00195892	0.0943003	7.64239e-07	1.30745e-06	0.00934868	0.0604674	0.0150766	0.0177984	0.11065	0.110998
TCGA-CV-5436-01A-01R-1514-07	0.00644014	0.140545	0.685784	3.56504e-07	2.00174e-07	8.02836e-07	1.18187e-06	6.32441e-07	0.00665123	3.68919e-07	1.71245e-07	0.00759107	9.78994e-05	5.67857e-07	0.000387315	7.29283e-07	4.7193e-07	7.06781e-07	4.92351e-07	2.01806e-07	3.4654e-07	1.29368e-07	5.12752e-07	0.000980975	5.71212e-07	0.000275771	0.0754588	6.15272e-07	1.48193e-05	0.0557529	0.00646577	0.0105255	0.00296464	5.43503e-05	0.00011017
TCGA-CV-5439-01A-01R-1686-07	0.121548	0.427635	0.314709	3.82549e-07	3.15444e-07	2.44649e-07	5.89403e-07	8.99659e-07	0.00671139	3.54571e-07	3.57324e-07	0.011844	0.00216042	1.11302e-06	3.52241e-07	0.0132003	2.20483e-05	6.77557e-07	6.02308e-07	1.69965e-07	5.60723e-07	1.47292e-07	2.79081e-06	0.0190237	1.26669e-06	3.11203e-06	0.011783	4.85316e-05	0.0712983	2.84229e-07	7.89399e-07	2.33281e-07	4.9623e-07	1.33796e-06	2.01636e-06
TCGA-CV-5440-01A-01R-1514-07	0.0404954	0.154094	0.486954	5.16405e-07	3.80161e-07	1.15728e-06	1.36133e-06	9.32717e-07	0.000913592	9.46238e-07	2.92283e-07	0.0168191	2.77643e-07	3.34185e-07	1.80868e-07	2.3631e-07	4.38601e-07	2.05569e-07	3.91246e-07	1.55797e-07	3.22619e-07	1.44e-07	3.46482e-07	0.000335291	4.40766e-07	7.47517e-07	0.0528948	1.77969e-06	0.00903503	2.23819e-07	0.0107563	4.63085e-07	0.225757	0.00193335	0.0062503
TCGA-CV-5441-01A-01R-1514-07	0.0243142	0.330436	0.477415	7.61912e-07	3.28649e-07	7.79827e-07	8.84738e-07	3.16751e-05	0.00557895	6.44009e-07	3.70736e-07	0.00495696	4.21496e-07	5.51065e-07	3.16083e-05	3.25255e-07	4.88163e-07	2.62545e-07	1.38281e-06	1.52356e-07	3.37243e-07	1.54688e-07	3.78877e-07	0.0077541	3.50447e-07	0.00039568	0.0730755	3.15747e-07	6.02024e-07	0.0520641	0.00984362	0.00461632	3.66897e-05	0.0094399	0.0118221
TCGA-CV-5442-01A-01R-1514-07	0.107374	0.420894	0.443003	9.00882e-07	6.78073e-07	5.58915e-07	2.17585e-06	0.000136051	0.000393761	6.90439e-07	3.05276e-07	0.000335864	6.32695e-07	2.85614e-06	1.67984e-07	1.37322e-07	4.26514e-07	1.81478e-07	8.94725e-07	1.66194e-07	3.86294e-07	1.26239e-07	4.67712e-07	0.00762572	3.72505e-07	3.63383e-07	0.0142339	0.000586568	0.0054034	1.66992e-07	2.15634e-07	2.73218e-07	5.19597e-07	6.27288e-07	2.71796e-07
TCGA-CV-5443-01A-01R-1514-07	0.0305558	1.58898e-06	0.520084	4.80406e-07	4.09731e-07	1.25566e-06	1.14982e-06	0.0057674	0.0215788	3.20373e-07	3.18876e-07	0.0625652	1.36596e-06	5.47013e-07	0.000327252	4.27735e-07	8.32021e-07	1.16259e-06	4.24897e-07	7.57388e-07	2.92458e-07	7.61257e-07	5.10974e-07	0.12304	4.7483e-07	9.72194e-07	0.0797457	1.34008e-06	0.0420934	0.00237777	0.0540486	0.0369138	2.59628e-05	0.0208608	0.0220495
TCGA-CV-5444-01A-02R-1514-07	0.00777089	0.0551536	0.364212	4.04029e-07	2.0946e-07	4.48878e-07	1.83796e-06	7.28123e-07	0.0117793	2.82458e-07	1.95501e-07	0.0679174	0.000505141	3.16815e-07	1.05638e-06	3.99806e-06	6.76142e-07	2.54406e-07	3.79622e-07	1.70911e-07	6.80308e-07	1.33242e-07	3.20536e-06	0.00273908	1.07052e-06	4.04895e-07	0.0868136	1.10148e-06	6.79649e-06	0.310621	0.0341331	2.52664e-06	0.0583274	1.20114e-06	3.07568e-05
TCGA-CV-5966-01A-11R-1686-07	2.24368e-07	2.07854e-06	0.814794	3.67605e-07	1.4788e-07	4.85787e-07	5.93893e-07	0.014213	0.0143094	1.64827e-07	2.32388e-07	0.0467669	4.24159e-07	1.49987e-07	6.00424e-07	4.91582e-07	4.08874e-07	2.45454e-07	2.75794e-07	1.04001e-07	2.2276e-07	1.16215e-07	2.38553e-07	0.0144376	2.80649e-07	7.01701e-07	0.042523	6.39776e-07	1.18274e-05	0.0438935	3.63349e-07	0.00449751	0.00454339	4.31562e-07	3.78638e-07
TCGA-CV-5970-01A-11R-1686-07	0.158102	0.372181	0.302421	4.7413e-07	2.31662e-07	5.43555e-07	9.23008e-07	4.84845e-07	0.00118198	2.53377e-07	2.71798e-07	0.0128739	0.00138748	9.90914e-07	2.00945e-05	1.11324e-06	0.000417444	3.40612e-07	5.52561e-07	1.79573e-07	4.19161e-07	2.13064e-07	1.16212e-06	0.00103018	4.32206e-07	4.81253e-07	0.0653512	9.09535e-07	2.06156e-06	0.0714967	0.00235042	1.7001e-06	0.0111719	4.95173e-07	4.36771e-07
TCGA-CV-5971-01A-11R-1686-07	0.00192101	2.76959e-06	0.0877235	3.21523e-07	1.77085e-07	2.51856e-07	2.93104e-07	0.000461633	0.0056028	1.40211e-07	1.77805e-07	0.0294394	0.000421602	7.46543e-07	0.000385651	0.000385731	1.80507e-05	2.34665e-05	3.33527e-07	8.70071e-08	1.41962e-07	7.92532e-08	2.4008e-07	0.0173252	3.87518e-07	0.000714284	0.114941	4.43643e-07	0.00139362	5.36095e-05	0.0979502	0.0048131	0.636418	1.45383e-06	0.00015187
TCGA-CV-5973-01A-11R-1686-07	0.289452	0.352917	0.347044	3.34579e-07	2.47267e-07	5.69829e-07	4.86536e-07	6.98954e-07	0.000160429	2.80571e-07	4.0126e-07	0.00359582	5.73676e-07	3.59683e-05	1.01231e-06	2.96761e-07	3.1306e-07	2.19645e-07	4.03782e-07	1.68834e-07	3.60977e-07	1.47454e-07	1.29877e-06	2.0735e-05	3.95671e-07	4.37324e-07	0.00642805	7.10044e-07	7.96585e-07	2.69848e-07	7.59533e-07	3.814e-07	0.000334052	2.22857e-07	3.27001e-07
TCGA-CV-5976-01A-11R-1686-07	0.0286563	0.121111	0.694991	3.77226e-07	2.69266e-07	3.29078e-07	6.3089e-07	2.57887e-07	0.00174201	2.90233e-07	2.04424e-07	0.00837916	4.07655e-07	3.61217e-07	1.57022e-07	1.9925e-07	2.99048e-07	1.48931e-07	3.72099e-07	8.66824e-08	2.28569e-07	1.03307e-07	4.30726e-07	6.20959e-05	5.15855e-07	6.4096e-07	0.0558293	4.46967e-07	1.02681e-06	0.0526781	5.12836e-07	3.23369e-06	0.0365398	5.33415e-07	3.67312e-07
TCGA-CV-5977-01A-11R-1686-07	0.00728463	0.251273	0.683513	8.16721e-07	1.93031e-07	8.36035e-07	7.90929e-07	9.03592e-07	0.00833847	2.50797e-07	4.79366e-07	0.00340672	2.20516e-06	7.61064e-07	2.38318e-07	2.27722e-07	4.38267e-07	1.95873e-07	5.41642e-07	1.90321e-07	4.30775e-07	1.46919e-07	4.64558e-07	2.83087e-05	4.1475e-07	3.41258e-07	0.034324	1.00622e-06	1.59609e-06	0.010276	4.34291e-07	0.000373636	0.00116798	4.6214e-07	4.05616e-07
TCGA-CV-5978-01A-11R-1686-07	0.0232201	0.114723	0.375337	4.46603e-07	4.45771e-07	1.20339e-06	9.78541e-07	2.70513e-06	0.00255337	4.03192e-07	1.94195e-07	0.112125	2.3785e-07	5.45452e-07	0.000397476	2.04863e-07	3.87473e-07	1.44188e-06	9.24718e-07	2.2298e-07	2.91579e-07	1.58159e-07	2.33252e-07	0.0170568	3.30884e-07	3.82354e-07	0.0830501	6.49995e-07	2.30832e-06	0.198702	0.0437569	0.018096	1.04171e-06	0.0109674	0.0172094
TCGA-CV-5979-01A-11R-1686-07	0.00918728	0.0947664	0.773087	4.34074e-07	1.81232e-07	5.73177e-07	2.65972e-07	4.69797e-07	0.00298753	2.35337e-07	3.34724e-07	0.00565964	5.39789e-05	3.86398e-07	2.67386e-07	2.11632e-07	4.56442e-07	2.01926e-07	4.32481e-07	1.25158e-07	2.43307e-07	1.15578e-07	4.79498e-07	7.68597e-06	4.0482e-07	2.25027e-07	0.0798823	8.84977e-07	8.18436e-07	0.0257431	0.00273388	0.00255528	0.00332748	1.02032e-06	2.00656e-06
TCGA-CV-6003-01A-11R-1686-07	0.0125136	0.1329	0.812492	3.44414e-07	1.41584e-07	4.45271e-07	2.60194e-07	3.2549e-07	0.00225542	1.68308e-07	2.75678e-07	0.00509235	4.612e-07	3.29795e-07	3.65857e-05	1.40099e-07	1.01923e-06	1.48084e-07	3.54795e-07	1.39988e-07	1.7684e-07	9.92408e-08	2.91565e-07	0.000217186	2.53716e-07	0.000305352	0.0249986	6.09035e-07	1.99552e-06	0.00785233	7.94646e-07	0.000138167	0.00118897	5.39546e-07	2.64983e-07
TCGA-CV-6433-01A-11R-1686-07	0.0271293	0.000558055	0.544148	3.67549e-07	2.55747e-07	2.28376e-07	8.07969e-07	0.0329169	0.0381651	2.43562e-07	2.37754e-07	0.0669653	0.000937692	3.38494e-07	8.80078e-05	0.000435045	4.38653e-07	0.00329366	4.29421e-07	1.68759e-07	3.06521e-07	1.7458e-07	2.842e-07	0.130049	2.66794e-07	8.59041e-07	0.0335263	5.99184e-05	0.0586139	5.96767e-07	0.0281852	0.0106077	8.03667e-05	0.0242345	0.02111
TCGA-CV-6436-01A-11R-1686-07	0.311649	0.432919	0.211446	2.38831e-07	1.35028e-07	9.86795e-07	2.07774e-07	8.69931e-07	0.00791402	1.59144e-07	1.51597e-07	0.0179434	1.62784e-06	3.68756e-07	1.6992e-07	0.012331	2.20507e-07	2.32131e-07	1.95692e-07	1.27403e-07	1.68582e-07	7.71381e-08	3.18222e-07	0.000228114	3.90007e-07	0.000463264	0.00509748	3.97691e-07	5.35173e-07	1.65805e-07	1.44317e-07	3.57737e-07	6.43961e-07	1.60097e-07	2.2342e-07
TCGA-CV-6441-01A-11R-1686-07	0.121457	7.62183e-07	0.618392	3.1242e-07	3.96165e-07	1.24599e-06	2.05479e-06	0.00765953	0.00590058	5.62504e-07	1.79322e-07	0.00495401	6.83771e-07	2.77648e-07	9.50853e-07	6.66465e-07	3.95269e-07	0.00230443	5.48237e-07	2.27737e-07	3.22997e-07	1.89246e-07	5.79192e-07	0.034669	4.23139e-07	3.21155e-06	0.0264233	0.0314651	0.0163199	2.556e-07	0.0109052	4.14812e-07	0.110274	0.00926101	0.0109051
TCGA-CV-6933-11A-01R-1915-07	0.88661	3.54821e-08	3.59906e-08	6.96322e-08	4.84193e-08	5.18628e-08	3.41718e-08	5.66578e-08	0.0132195	3.8488e-08	8.29177e-08	0.000895607	1.28066e-07	8.47115e-08	4.18695e-08	1.4323e-07	7.98781e-08	0.000482846	4.9733e-08	7.57641e-08	1.87549e-07	1.00443e-07	3.95756e-05	1.88007e-07	1.32464e-07	9.16292e-08	6.84332e-07	0.000172977	0.00130146	0.0967303	6.00312e-08	2.5244e-07	0.000130774	0.000414023	0.0728676
TCGA-CV-6933-01A-11R-1915-07	0.082797	0.192488	0.472669	3.0961e-07	1.88756e-07	9.54047e-07	4.86092e-07	2.73226e-05	0.000749988	1.30749e-07	1.47037e-07	0.0938844	1.19117e-07	2.96049e-07	9.2137e-08	1.01012e-07	1.87746e-07	2.04915e-07	4.46546e-07	7.52407e-08	1.38889e-07	7.19604e-08	1.58813e-07	0.00089027	1.73682e-07	1.24785e-07	0.0494776	5.50222e-07	8.73998e-07	0.0468043	0.0294373	0.0136527	0.00125684	0.015859	0.0200189
TCGA-CV-6934-11A-01R-1915-07	0.552199	2.28159e-07	0.150519	3.23186e-07	1.52035e-07	4.27912e-07	5.63855e-07	9.84511e-07	0.0097345	4.53466e-07	4.21804e-07	0.0247452	3.44283e-07	4.47708e-05	1.88494e-07	0.101784	4.32617e-07	1.13376e-07	3.33758e-07	0.000107047	2.61636e-07	2.59163e-07	3.64046e-07	0.00187953	1.95679e-07	0.000203924	0.00721622	0.0282737	0.0505153	1.99998e-07	0.00434487	0.000159153	0.00134005	0.0669279	0.0593727
TCGA-CV-6934-01A-11R-1915-07	0.0119535	0.0305803	0.355327	2.57441e-07	1.39821e-07	3.471e-07	4.52133e-07	4.4373e-07	0.00920269	1.68841e-07	1.10419e-07	0.0494403	2.59385e-07	2.27927e-07	0.000632669	2.2064e-07	2.97531e-07	2.64898e-07	1.93644e-07	5.78871e-08	1.52887e-07	5.92826e-08	3.21763e-07	0.000934703	3.06479e-07	9.65603e-07	0.123924	2.73681e-07	1.98064e-05	0.252759	0.113124	0.018294	0.0307974	0.00300565	0.00506583
TCGA-CV-6935-11A-01R-1915-07	0.687967	0.0556292	0.166297	3.22113e-07	1.57548e-07	5.13911e-07	4.53764e-07	7.30461e-05	0.00105759	3.28409e-07	1.7045e-07	0.00806386	0.00137079	0.00158608	0.000276575	0.000857826	2.70307e-07	1.26212e-07	7.61643e-07	7.95623e-08	2.35141e-07	6.53602e-08	2.02437e-07	0.00256219	1.75559e-07	0.00201782	0.000355818	0.0208745	0.030191	1.61127e-07	0.0184028	1.92326e-07	9.52118e-06	0.00240305	0.00164302
TCGA-CV-6935-01A-11R-1915-07	0.0430401	0.16288	0.539302	3.06915e-07	3.50413e-07	3.38284e-07	3.46838e-07	7.38035e-07	0.000370316	3.38332e-07	1.40485e-07	0.0193048	1.7388e-07	3.43603e-07	0.000120795	1.39619e-07	3.87803e-07	1.10272e-07	2.73138e-07	1.41071e-07	2.68454e-07	9.59649e-08	3.38562e-07	0.000344212	4.7621e-07	0.000309435	0.0695705	5.90484e-07	1.29838e-05	0.0847327	0.0469236	0.00240223	0.00388231	0.0267975	0.0339615
TCGA-CV-6936-11A-01R-1915-07	0.497035	0.132641	0.110201	6.31118e-07	1.87123e-07	4.99358e-07	4.20392e-07	5.74594e-06	0.00203924	3.11961e-07	1.7571e-07	0.0232677	0.00246788	2.38882e-05	0.00171117	5.64803e-07	4.93147e-07	1.92826e-07	4.61558e-07	1.02254e-07	2.62637e-07	7.63006e-08	3.62711e-07	0.00176997	4.91785e-07	0.000914039	0.00644799	0.0350285	0.0537344	2.00155e-07	0.0706374	2.84035e-07	0.0597883	0.00228156	0.00396336
TCGA-CV-6936-01A-11R-1915-07	0.0577161	0.162269	0.545463	2.92681e-07	1.75299e-07	5.13988e-07	4.33458e-07	1.92082e-05	0.014448	1.9277e-07	2.15492e-07	0.0229806	1.26059e-06	0.000875796	0.000161541	7.29151e-05	2.50212e-07	2.66526e-07	6.07929e-07	1.29295e-07	3.22418e-07	1.21603e-07	6.89965e-07	0.053676	4.92716e-07	9.255e-07	0.0613565	0.0335026	4.22102e-06	0.0351082	0.0003742	0.011378	1.88944e-05	0.000568324	0.00106776
TCGA-CV-6937-01A-11R-2016-07	0.0435044	0.116067	0.594419	5.97743e-07	4.7065e-07	1.20012e-06	3.8252e-06	1.5058e-06	0.00354822	4.95595e-07	2.588e-07	0.0431654	4.49084e-07	8.19882e-07	3.52225e-07	4.40957e-07	6.71969e-07	2.14354e-07	4.81053e-07	2.75819e-07	3.88982e-07	2.21525e-07	8.81273e-07	0.004894	6.09087e-07	5.202e-07	0.0532711	5.95123e-07	6.36127e-06	0.0769993	0.008408	0.00450601	0.00393594	0.0472593	0.0496376
TCGA-CV-6938-11A-01R-1915-07	0.090575	0.219031	0.24038	1.98989e-07	2.19659e-07	4.37494e-07	6.48192e-07	3.47516e-07	0.0183889	5.56073e-07	2.26373e-07	0.0241738	0.00130439	0.00116803	0.0013851	2.36752e-07	0.000432049	4.24194e-07	1.6411e-06	1.36895e-07	2.47826e-07	1.09454e-07	4.99127e-07	0.00799329	4.35412e-07	0.000322134	0.046033	0.0250095	0.0790305	3.71918e-07	0.201895	0.00238017	0.00169134	0.0388009	0.0373314
TCGA-CV-6938-01A-11R-1915-07	0.0330142	0.19347	0.580403	1.25417e-06	3.55516e-07	9.81987e-07	8.79831e-06	2.99455e-06	0.0392962	3.84819e-07	6.16934e-07	0.0964796	1.24711e-06	7.80213e-07	2.81696e-07	0.00823292	9.97749e-07	0.000475927	4.83134e-07	3.60517e-07	4.48658e-07	1.83619e-07	1.24333e-06	0.00138524	7.1193e-07	6.96548e-07	0.0132334	7.31125e-05	0.0275001	0.00640286	2.43888e-06	4.10924e-06	7.1799e-07	3.33317e-06	2.25559e-06
TCGA-CV-6939-11A-01R-1915-07	0.142047	9.56833e-08	1.90278e-07	1.19555e-07	8.34305e-08	9.19868e-08	7.62645e-08	1.11483e-07	0.147754	8.98247e-08	6.7272e-07	0.0154622	2.40431e-07	5.83887e-07	1.25333e-07	0.013317	1.12264e-07	7.73186e-08	9.77537e-08	2.03106e-07	1.85411e-07	1.97956e-07	4.11583e-07	8.66478e-06	1.42362e-07	0.00166389	0.0110525	0.00232693	0.0145069	1.09837e-07	0.0195724	3.7454e-07	0.632178	0.00010593	0.000962118
TCGA-CV-6939-01A-11R-1915-07	0.0879415	1.88833e-05	0.438972	4.35059e-07	2.8166e-07	4.32688e-07	8.49669e-07	3.63001e-05	0.0234782	3.00201e-07	2.49358e-07	0.0228892	0.00176208	2.94465e-07	0.00081883	4.74091e-07	6.93436e-07	2.57748e-07	6.82762e-07	1.54966e-07	2.33451e-07	9.18091e-08	3.96581e-07	0.106019	3.04845e-07	0.000590342	0.111241	0.00263651	0.0814366	1.93994e-06	0.0708385	0.0112846	0.00120638	0.038822	0.0371258
TCGA-CV-6940-01A-11R-1915-07	0.0864494	0.131263	0.59609	3.86196e-07	1.94435e-07	5.54566e-07	6.00809e-07	1.12416e-06	0.00186362	3.26743e-07	1.9075e-07	0.0115989	5.83741e-07	2.9748e-07	1.41286e-07	1.85983e-07	2.361e-07	1.60261e-07	6.03598e-07	8.89066e-08	1.495e-07	9.04841e-08	2.19582e-07	0.00666884	2.22524e-07	3.68686e-07	0.0564262	3.15035e-07	1.2285e-06	0.0441548	0.0246516	0.00261283	0.0381952	1.73351e-05	0.000782022
TCGA-CV-6941-01A-11R-1915-07	0.0926928	0.202754	0.396455	3.17906e-07	2.3629e-07	0.000240475	2.24947e-06	1.60403e-06	0.00605703	2.32338e-07	1.66567e-07	0.012945	2.25729e-07	3.49002e-07	0.000695115	2.05795e-07	3.28553e-06	2.14014e-07	5.04716e-07	1.24752e-07	2.61619e-07	1.13573e-07	2.90162e-07	0.0156921	3.51314e-07	0.0123975	0.0809855	5.92232e-07	1.32549e-06	0.15429	0.0221792	1.60101e-05	0.00038099	0.00220716	0.00349238
TCGA-CV-6942-01A-21R-2016-07	0.0126476	0.0281702	0.583651	5.14332e-07	2.07208e-07	3.46203e-07	4.08059e-07	8.75899e-07	0.074388	3.09381e-07	5.01191e-07	0.0551403	9.46312e-07	7.41935e-07	0.00110106	0.00873304	6.43829e-07	4.23679e-07	3.92883e-07	4.62625e-06	6.08635e-07	3.62415e-05	4.68884e-07	0.0172383	4.18166e-07	0.000345605	0.103991	1.22983e-06	7.92128e-06	0.0807968	0.0211042	0.0125892	8.85615e-07	4.60398e-05	0.000107033
TCGA-CV-6943-11A-01R-1915-07	0.72539	0.112357	0.0951275	9.76738e-07	4.6923e-07	5.17572e-07	7.83586e-07	7.21555e-06	0.00265044	9.78918e-07	2.06542e-07	0.00149104	0.00223916	1.52822e-06	9.79245e-05	4.673e-07	4.02134e-07	2.42507e-07	9.68247e-07	7.5585e-08	2.52994e-07	8.6537e-08	3.90714e-07	0.0123239	2.28028e-07	1.18333e-05	0.00182664	6.35181e-05	0.0257238	1.89838e-07	0.0011008	3.37896e-07	0.0148826	0.00469804	0.00547011
TCGA-CV-6943-01A-11R-1915-07	0.105932	0.188973	0.233587	3.17372e-07	1.08889e-07	3.17314e-07	9.82042e-07	8.20898e-07	0.0298056	1.35785e-07	1.74194e-07	0.067691	5.72399e-07	2.44428e-07	0.00066799	0.0155746	4.30651e-07	3.08972e-07	2.44659e-07	1.18181e-07	2.81182e-07	9.72179e-08	1.87334e-06	0.00308674	7.81139e-07	0.00120037	0.0686277	5.39539e-07	0.00443975	0.263408	0.0162405	4.67521e-07	0.000756222	3.41151e-07	2.20817e-06
TCGA-CV-6945-01A-11R-1915-07	0.0832581	0.311448	0.539443	2.5839e-07	1.37216e-07	2.79585e-07	2.32332e-07	3.13476e-07	9.14454e-05	2.25837e-07	2.18636e-07	0.00452859	1.56952e-07	3.1856e-07	1.14538e-07	1.22665e-07	2.04106e-07	1.16057e-07	1.55781e-07	1.31745e-07	1.24267e-07	9.70965e-08	2.29439e-07	5.05767e-07	1.86562e-07	3.92509e-07	0.0186238	0.00275292	5.39989e-07	0.0291303	0.0101508	0.000100006	0.000467492	5.86732e-07	1.71198e-06
TCGA-CV-6948-01A-11R-1915-07	0.0524072	0.0437623	0.607802	4.36203e-07	5.57707e-07	0.00669614	5.71276e-07	0.00012452	0.00275738	1.99601e-06	1.08053e-07	0.0188178	1.60114e-07	1.30244e-07	3.80879e-07	1.31943e-07	2.97577e-07	1.24915e-07	1.67606e-07	9.56522e-08	1.69384e-07	9.75309e-08	1.54193e-07	0.102449	1.60158e-07	0.0280256	0.0597642	0.00130955	0.000941987	4.96632e-07	0.0285496	0.0107358	0.000178754	0.0356718	0.0394642
TCGA-CV-6950-01A-11R-1915-07	0.000858008	0.00292663	0.753471	3.3448e-07	1.48462e-07	3.56144e-07	2.09067e-07	3.85036e-07	0.00257592	1.06124e-07	1.12531e-07	0.0104035	2.04297e-07	2.0667e-07	2.08553e-07	2.66412e-07	2.03274e-07	1.80228e-07	2.12024e-07	6.7594e-08	1.33745e-07	5.92406e-08	2.34217e-07	0.000234063	2.61946e-07	1.23318e-07	0.110129	2.30715e-07	2.39461e-07	0.0808493	6.04787e-07	0.00655178	0.0319951	4.83447e-07	6.96304e-07
TCGA-CV-6951-01A-11R-1915-07	0.119631	0.207055	0.535077	4.89929e-07	2.54146e-07	6.44851e-07	6.14997e-07	7.21632e-07	0.00245047	5.30513e-07	1.75195e-07	0.0143983	1.75829e-07	3.49175e-07	0.000464008	1.67167e-07	3.78635e-07	1.59135e-07	4.73325e-07	1.96704e-07	2.16556e-07	1.47181e-07	3.47025e-07	8.29733e-05	2.56246e-07	0.000106641	0.0478414	8.40983e-07	7.68944e-06	0.00268092	0.0368321	0.000340513	0.0321129	0.000911254	0.00305093
TCGA-CV-6952-01A-11R-1915-07	0.135422	0.355522	0.435861	2.77917e-07	1.35248e-07	4.42668e-07	7.26135e-07	4.09049e-07	0.00702966	2.31974e-07	3.32088e-07	0.0115323	2.72807e-06	8.28196e-07	6.97361e-07	2.21179e-06	0.000169115	3.86454e-07	6.22734e-07	1.19855e-07	3.60458e-07	1.44075e-07	1.17473e-06	0.000197279	1.85311e-05	0.000607558	0.0446308	6.06555e-07	1.19717e-06	9.05814e-05	0.000514853	1.26581e-06	0.00838827	4.06802e-07	4.84508e-07
TCGA-CV-6953-01A-11R-1915-07	0.277439	0.390629	0.281727	4.22196e-07	8.24231e-07	1.49232e-06	1.05018e-06	1.65684e-06	0.00308295	5.39272e-07	2.67866e-07	0.00564322	1.20166e-06	0.00432569	7.2902e-07	7.12501e-07	6.39046e-07	5.41354e-07	1.30336e-06	2.05184e-07	6.23645e-07	2.48528e-07	1.57968e-06	0.00999001	1.21006e-06	4.21755e-07	0.0239725	3.69228e-06	0.00316201	1.99304e-07	2.88358e-07	3.06655e-07	6.59907e-06	1.91807e-06	2.04434e-06
TCGA-CV-6954-01A-11R-1915-07	0.0805046	0.430423	0.291798	4.57831e-07	1.64009e-07	0.00238891	4.40796e-07	7.29341e-07	0.000850472	2.14111e-07	1.35395e-07	0.0295412	6.96433e-05	4.83532e-07	1.12761e-07	0.0172788	4.81187e-07	2.31849e-07	3.77371e-07	1.15284e-07	2.96034e-07	1.01897e-07	5.52448e-07	0.016877	3.23918e-07	2.21815e-07	0.0497197	9.10731e-07	6.80351e-07	0.0768352	0.00279722	0.000130979	0.000165269	0.000613223	0.000946782
TCGA-CV-6955-11A-01R-2016-07	0.406927	0.232698	0.13929	4.71625e-07	2.30667e-07	2.84119e-07	1.22555e-06	4.05328e-06	0.0181776	3.62125e-07	3.31053e-07	0.0252245	1.43789e-06	5.74475e-05	0.000611351	0.0184703	3.98457e-07	1.85022e-07	5.09545e-07	1.30115e-07	2.76184e-07	1.24752e-07	4.63008e-07	0.00595712	3.47949e-07	6.76236e-07	0.0355177	0.000609066	0.0543699	2.44928e-07	0.0210259	0.023239	0.00225092	0.0155629	0.0155004
TCGA-CV-6955-01A-11R-2016-07	0.52966	0.33072	0.0848522	3.48336e-07	3.18649e-07	8.49701e-07	5.74924e-07	9.67032e-07	0.00537567	1.75378e-07	2.64608e-07	0.0195695	0.00353516	3.49911e-06	0.000183637	0.00594015	7.63972e-07	2.88342e-07	9.68135e-07	1.17527e-07	3.05392e-07	9.36195e-08	5.09014e-07	0.00324463	8.06299e-07	2.53661e-07	0.00613949	0.000372473	0.0103941	1.4083e-07	5.20667e-07	1.64602e-07	3.60998e-07	9.41245e-07	1.49251e-06
TCGA-CV-6956-11A-01R-2016-07	0.432029	0.167108	0.173622	3.09272e-07	3.9757e-07	6.08847e-07	8.52723e-07	1.4767e-06	0.0021373	3.36286e-07	2.39973e-07	0.00157402	0.000627928	0.00616991	2.03001e-07	0.00694618	5.25504e-07	3.22461e-07	7.61398e-07	1.34656e-07	2.82943e-07	1.07251e-07	4.90862e-07	0.00665963	5.57237e-07	3.07398e-07	1.10274e-06	0.00212237	0.0384945	1.37389e-07	0.00124018	2.1472e-07	0.161259	5.40633e-07	1.10599e-06
TCGA-CV-6956-01A-21R-2016-07	0.090345	0.132506	0.66281	3.75918e-07	2.1002e-07	1.40529e-06	4.11978e-07	0.000394145	0.00016475	3.82382e-07	2.30994e-07	0.000183879	2.55937e-07	8.32424e-07	1.53195e-07	1.70516e-07	3.79243e-07	3.21503e-07	5.02424e-07	1.16487e-07	2.6077e-07	1.47759e-07	2.77557e-07	1.09014e-05	3.70071e-07	3.19147e-07	0.0567939	3.69078e-07	7.60131e-07	0.0172858	0.00184234	0.00189406	0.0357591	1.20802e-06	2.24508e-05
TCGA-CV-6959-11A-01R-1915-07	0.452121	0.176746	0.0594094	6.08381e-07	2.26477e-07	3.66698e-07	2.80411e-07	2.19607e-06	0.00365668	3.61687e-07	1.43453e-07	0.00516496	0.0201215	1.76805e-07	1.19912e-07	3.04189e-06	1.57007e-07	1.79149e-07	3.273e-07	7.38122e-08	2.04285e-07	6.42892e-08	3.6166e-07	0.0052341	2.12507e-07	0.000303703	0.00532487	0.00114912	0.0232926	1.24822e-07	0.00322798	1.50242e-07	0.24423	9.01056e-06	0.000743175
TCGA-CV-6959-01A-11R-1915-07	0.0210584	0.0806855	0.657623	4.24057e-07	1.64231e-07	2.48473e-07	1.20195e-06	6.60445e-07	0.00608839	1.52796e-07	3.02743e-07	0.0214819	3.90266e-05	0.00311609	1.77343e-05	0.00185518	1.59197e-06	3.29093e-07	2.03435e-07	8.50528e-08	3.41759e-07	8.39369e-08	4.92053e-07	0.0026458	6.71618e-07	0.000357858	0.0913078	4.89055e-07	0.00945971	0.0207046	0.0134802	0.000313796	0.0697568	8.38618e-07	5.79751e-07
TCGA-CV-6960-11A-01R-2016-07	0.43249	0.0791478	0.389408	7.88413e-07	5.40065e-07	3.33625e-06	1.56523e-06	1.61413e-06	0.000738935	9.94223e-07	2.52437e-07	0.00547082	0.000444149	0.000102974	0.000595572	4.37322e-07	4.29622e-07	2.13308e-07	7.95772e-06	1.02986e-07	5.00576e-07	9.08565e-08	9.02383e-07	0.00846665	3.25997e-07	5.06094e-07	0.0116579	0.000915197	0.0495599	2.7e-07	0.0173655	3.11344e-07	3.45312e-05	0.00358052	0.00317793
TCGA-CV-6960-01A-41R-2016-07	0.050248	0.128283	0.686393	2.78965e-07	2.26226e-07	1.49029e-06	8.95846e-07	3.9022e-07	0.00130517	2.00446e-07	3.26821e-07	0.00719387	7.53487e-05	5.42269e-06	1.66667e-07	1.70651e-07	2.53272e-07	1.68617e-07	1.285e-06	1.47015e-07	1.55147e-07	1.5508e-07	2.4173e-07	0.00459571	2.06443e-07	3.31142e-07	0.0748332	6.03484e-07	4.60395e-07	0.00619409	0.0383769	0.000133097	0.000128063	0.00222763	0.00322362
TCGA-CV-6961-11A-01R-1915-07	0.482426	0.448648	0.0164013	5.03797e-07	3.69352e-07	2.87381e-07	5.06956e-07	1.06581e-06	0.000123515	5.20599e-07	1.99699e-07	2.28525e-06	0.00246906	6.02651e-05	2.46892e-07	0.000107911	5.75136e-07	2.31507e-07	4.79789e-07	1.07192e-07	2.60951e-07	9.42055e-08	3.6367e-07	7.25455e-05	4.40075e-07	5.90204e-06	0.00740337	0.000730158	0.0120628	2.27101e-07	0.000891522	2.64099e-07	0.0285732	1.53548e-05	0.000130433
TCGA-CV-6961-01A-21R-1915-07	0.0560319	0.0424692	0.532647	2.08924e-07	9.44997e-08	4.04046e-07	3.20515e-07	6.1618e-07	0.00318268	1.41651e-07	2.80937e-07	0.0324775	6.45091e-05	0.0018182	1.26478e-07	0.00591515	2.62419e-07	1.83787e-07	1.69788e-07	9.27481e-08	1.96235e-07	6.03776e-08	3.6442e-07	0.00705786	2.77332e-07	3.51308e-07	0.100352	0.000526666	0.0109786	0.0192731	0.0550859	0.0117434	0.111302	0.00907026	0.00892359
TCGA-CV-6962-11A-01R-1915-07	0.679112	0.0198473	0.174355	3.28239e-07	1.90056e-07	3.6088e-06	7.10167e-07	3.86858e-06	0.00119225	5.1009e-07	1.44975e-07	0.00460441	0.000383336	6.45963e-07	0.000371646	3.88979e-07	5.03923e-07	1.94208e-07	1.4303e-06	8.25996e-08	2.50683e-07	7.29956e-08	2.74541e-07	0.00334033	3.38909e-07	3.94835e-07	0.00608116	0.0327521	0.023711	2.35485e-07	0.0390475	3.30998e-07	4.37034e-05	0.0151438	0.0131581
TCGA-CV-6962-01A-11R-1915-07	0.0368223	0.0931383	0.632722	3.83929e-07	5.90088e-07	6.73384e-07	5.56925e-07	1.30811e-06	0.000465932	2.12015e-06	1.77584e-07	0.00684892	1.61101e-07	3.00707e-07	6.46151e-07	1.00228e-07	3.00078e-07	1.6634e-07	4.5024e-07	1.20801e-07	2.58706e-07	1.03631e-07	2.55283e-07	0.0417723	2.51468e-07	2.3982e-06	0.0926637	3.21889e-07	7.11027e-07	0.00101325	0.00545133	0.0303466	0.00150702	0.0572363	0.0587657
TCGA-CV-7089-01A-11R-2016-07	0.317479	0.15592	0.451096	3.84717e-07	2.04959e-07	3.39019e-07	4.17885e-07	3.42353e-06	0.00358439	2.61103e-07	1.78449e-07	0.00420842	0.00406323	4.44158e-07	0.000489627	6.08465e-06	3.94482e-07	2.59309e-07	4.07601e-07	7.9276e-08	3.68632e-07	8.23396e-08	4.12831e-07	0.00288022	3.19566e-07	0.00167187	0.0525784	1.43131e-06	0.00331391	0.00187375	0.000722822	0.000101951	1.81606e-07	6.5802e-07	4.14146e-07
TCGA-CV-7090-01A-11R-2016-07	0.00133803	0.141837	0.533063	4.62701e-07	1.69582e-07	4.44518e-07	5.34228e-07	9.10559e-07	0.00716826	2.3745e-07	1.87031e-07	0.0642634	3.47972e-07	2.29147e-07	8.63726e-05	2.61573e-07	5.23182e-07	2.31453e-07	4.98418e-07	1.57583e-07	2.12949e-07	8.38905e-08	4.02908e-07	0.000106838	5.98315e-07	1.97911e-07	0.103164	4.41354e-07	7.24684e-07	0.148962	1.29926e-06	8.94059e-07	2.26271e-07	3.50148e-07	4.16465e-07
TCGA-CV-7091-11A-01R-2016-07	0.0112792	1.24593e-07	1.69188e-07	2.40046e-07	1.79202e-07	1.98897e-07	1.79131e-07	3.20176e-07	0.00108678	1.72127e-07	5.06493e-07	0.00397086	1.15126e-06	0.000106729	5.09703e-05	8.49873e-07	4.98691e-07	1.29223e-07	2.58838e-07	1.07203e-07	2.45677e-07	1.08612e-07	3.73537e-07	2.36709e-05	2.98483e-07	0.005239	9.87728e-06	0.0224513	0.0377391	1.3075e-07	0.0308734	4.15406e-07	0.886704	0.000458824	0.00104245
TCGA-CV-7091-01A-11R-2016-07	0.0629059	0.290125	0.485169	4.55444e-07	2.47637e-07	3.67141e-07	6.07428e-07	1.18514e-06	0.0054869	2.54688e-07	2.74367e-07	0.0113232	9.15692e-07	8.2105e-07	8.7318e-07	2.82262e-07	0.000238766	2.28348e-07	6.02722e-07	1.16359e-07	2.04583e-07	7.57935e-08	4.73341e-07	0.00342315	2.32219e-07	3.34922e-07	0.0559634	3.30653e-07	1.84437e-06	0.0831774	0.00185174	0.000290572	2.08896e-05	1.33e-05	0.00016397
TCGA-CV-7095-01A-21R-2016-07	0.0636262	0.235582	0.604396	4.4212e-07	2.94252e-07	5.74754e-07	1.22266e-06	7.78629e-07	0.00135627	2.03501e-07	3.29284e-07	0.0156635	8.81852e-07	5.54629e-07	1.67398e-07	4.40698e-07	7.43447e-07	6.31772e-07	5.62141e-07	1.50576e-07	3.47117e-07	1.53158e-07	5.49038e-07	0.000422862	6.28283e-07	3.47402e-07	0.0438642	4.68813e-07	2.52074e-06	0.0196033	0.00017306	0.00190234	0.0133968	6.54471e-07	1.62184e-06
TCGA-CV-7097-11A-01R-2016-07	0.117701	3.0725e-07	0.0476117	2.06551e-07	1.45781e-07	1.7197e-07	1.43315e-07	2.95881e-07	0.0488618	1.48843e-07	3.89827e-07	0.0469357	6.83437e-05	6.23161e-07	0.000634847	1.54104e-06	2.48756e-07	1.4659e-07	2.42183e-07	5.90942e-07	3.53439e-07	2.72286e-07	4.17879e-07	0.00225779	2.98519e-07	0.00223334	0.00333876	0.0212591	0.0854504	2.12984e-07	0.123082	2.68136e-06	0.473379	0.0271768	0.0328612
TCGA-CV-7097-01A-11R-2016-07	0.0390891	0.0896451	0.564398	2.83745e-07	1.66357e-07	3.59934e-07	5.03755e-07	3.78737e-07	0.010461	2.10306e-07	3.3486e-07	0.0420158	2.67432e-07	4.96158e-07	2.91407e-07	1.70833e-07	2.94788e-07	1.90949e-07	2.95672e-07	1.03662e-07	1.97185e-07	8.07837e-08	2.34533e-07	0.00970558	2.28488e-07	5.97864e-07	0.0753472	2.40609e-07	1.45002e-06	0.101703	2.85456e-06	3.8752e-07	0.0676244	3.97436e-07	5.47019e-07
TCGA-CV-7099-01A-41R-2016-07	0.119618	0.262328	0.488517	7.04114e-07	2.52709e-07	6.90692e-07	6.33357e-07	5.07278e-06	0.0165392	2.45589e-07	2.88888e-07	0.04403	3.88612e-07	5.68378e-07	0.000303857	0.000434186	7.36834e-07	0.00208685	4.64208e-07	1.38091e-07	2.22322e-07	1.13246e-07	3.05681e-07	0.0048154	3.33001e-07	2.56365e-07	0.0351643	0.0153891	0.00807887	1.07425e-06	0.00268061	4.60798e-07	2.09294e-06	5.19466e-07	1.57677e-06
TCGA-CV-7100-01A-11R-2016-07	0.0128273	0.00172896	0.649404	3.04986e-07	2.21131e-07	6.06941e-07	1.46306e-06	0.0112535	0.0184455	2.66912e-07	3.03041e-07	0.019087	8.66895e-07	4.19277e-07	0.000112161	0.00229309	4.65319e-07	2.73738e-05	2.32603e-07	1.8305e-07	3.96655e-07	1.63696e-07	2.76909e-07	0.0472291	2.24722e-07	0.00258439	0.122036	2.94101e-06	0.00264148	0.10149	0.00339622	0.00543055	4.18579e-07	4.12591e-06	1.11931e-05
TCGA-CV-7101-11A-01R-2016-07	0.665686	1.61376e-06	0.193464	3.98132e-07	2.28765e-07	5.18799e-07	6.49605e-07	8.2022e-07	1.62367e-06	2.81739e-07	4.05285e-07	0.00185595	5.10938e-07	0.00862235	1.15718e-07	0.0593864	1.04594e-07	7.90739e-08	2.44446e-07	8.84883e-08	1.66617e-07	1.12491e-07	1.48992e-07	0.00019716	1.95739e-07	1.67741e-06	0.010195	0.0237482	0.0162367	2.81837e-07	0.0031402	0.000415644	4.7637e-05	0.0169948	0.0166805
TCGA-CV-7101-01A-11R-2016-07	0.156177	0.165793	0.422297	3.01991e-07	3.30906e-07	1.80228e-06	4.23698e-07	1.53061e-06	0.00495629	2.60547e-07	2.13021e-07	0.0460283	2.38316e-07	3.86251e-07	0.000128531	2.40393e-07	7.67486e-07	1.79933e-07	6.75606e-07	1.23009e-06	4.0236e-07	0.000323499	6.45369e-07	0.0289579	3.94201e-07	1.31514e-06	0.0837481	0.00117561	0.0165936	8.09897e-07	0.0470629	0.00918091	0.000219478	0.0173463	0.0188683
TCGA-CV-7102-01A-11R-2016-07	3.15073e-07	0.0048421	0.722174	2.77265e-07	1.35935e-07	3.85038e-07	3.04134e-07	5.02401e-06	0.00243149	2.06297e-07	1.66937e-07	0.029059	4.35057e-07	4.0519e-07	2.10788e-05	3.00969e-07	3.37539e-07	1.72862e-07	3.88123e-07	1.03396e-07	2.68815e-07	7.06387e-08	2.97187e-07	0.000314128	2.55591e-07	2.66045e-05	0.079756	2.28711e-07	8.5187e-07	0.107308	0.0143324	3.82732e-06	0.0397195	4.63429e-07	5.4552e-07
TCGA-CV-7103-11A-01R-2016-07	0.521593	0.224497	0.111417	3.3319e-07	2.78411e-07	4.43617e-07	6.76299e-07	0.000608612	0.00201144	5.07126e-07	1.88622e-07	0.00206025	0.00269568	3.14285e-07	4.17872e-07	6.90275e-07	4.90587e-07	2.43718e-07	4.2426e-07	8.25605e-08	3.38299e-07	9.54875e-08	4.82951e-07	0.0113484	3.47618e-07	0.000368964	0.0277473	2.96288e-06	0.0173519	2.61628e-07	0.0117893	4.20092e-07	0.0488883	0.0176131	0.019626
TCGA-CV-7103-01A-21R-2016-07	0.0215273	0.102794	0.348065	4.57375e-07	2.0464e-07	1.99888e-07	7.63374e-07	7.85613e-07	0.000805622	2.06718e-07	9.2707e-08	0.00934426	5.13161e-07	1.82883e-07	0.000558458	2.07383e-07	3.37559e-07	2.04597e-07	4.13158e-07	7.76283e-08	1.70168e-07	7.71213e-08	1.64093e-07	0.00546496	2.29669e-07	0.00603641	0.0827472	2.95549e-07	3.91838e-07	0.320381	0.0236562	0.00945894	0.0518167	0.0173383	0.0263418
TCGA-CV-7104-01A-11R-2016-07	0.0325952	0.174972	0.481973	6.98499e-07	1.98375e-07	3.09539e-07	1.54099e-06	7.81884e-07	0.0113894	1.45968e-07	2.37045e-07	0.0411714	0.0036922	4.80269e-07	0.000649795	9.16583e-07	1.13311e-05	5.06411e-07	2.53328e-07	1.16092e-07	4.97255e-07	1.45234e-07	1.62319e-06	0.000252028	3.08608e-06	3.39671e-07	0.0766666	2.66674e-05	0.00436273	0.0775922	0.0058522	7.09631e-07	0.0887497	3.11751e-05	6.11224e-05
TCGA-CV-7177-11A-01R-2016-07	0.704798	0.000190333	0.229945	5.69238e-07	3.0139e-07	7.70302e-07	5.95966e-07	5.65631e-07	0.00163633	2.58652e-07	2.79799e-07	0.00184381	0.000337883	4.10296e-06	0.000305575	5.4976e-07	5.87396e-07	1.64505e-07	1.08675e-06	8.85116e-08	2.18972e-07	7.59684e-08	3.18528e-07	0.00318083	4.60952e-07	0.000137601	0.0156565	0.00543366	0.0234563	4.18734e-07	0.00715798	3.32291e-07	1.95752e-05	0.00588921	0.00567551
TCGA-CV-7177-01A-11R-2016-07	0.0799969	0.196007	0.393496	5.60438e-07	2.45684e-07	8.05132e-07	6.12332e-07	9.15174e-07	0.000218296	3.22779e-07	2.50145e-07	0.0153184	1.283e-06	3.30578e-07	0.00047581	3.68062e-07	7.18553e-07	3.42397e-07	1.08753e-06	1.89323e-07	2.61929e-07	1.79101e-07	5.91883e-07	0.000614967	5.36396e-07	6.78893e-07	0.0673685	7.79375e-07	1.18704e-06	0.177143	0.0625607	3.00392e-06	6.01705e-05	0.00672475	0.0145895
TCGA-CV-7178-11A-01R-2016-07	0.272238	0.0179209	0.306848	2.46568e-07	1.77919e-07	1.82569e-07	2.37689e-07	3.23548e-07	0.139802	1.85436e-07	3.84918e-07	0.0500976	4.43201e-06	9.09605e-07	7.13122e-05	0.0085609	3.45672e-07	1.70399e-07	1.69369e-07	4.07327e-07	2.86866e-07	2.67794e-07	2.88448e-07	0.000119878	1.90455e-07	0.00431585	0.0353533	6.74885e-06	0.00908036	3.85918e-07	0.0494368	0.0192163	0.0125263	0.0743968	0.0742866
TCGA-CV-7178-01A-21R-2016-07	0.00137697	0.0993606	0.49784	2.99035e-07	2.38487e-07	4.52631e-07	1.27114e-06	5.12513e-06	0.0139785	4.12224e-07	1.22028e-07	0.0409304	4.75045e-07	3.74827e-07	0.000256635	4.32899e-07	5.54359e-07	2.19342e-07	3.50046e-07	1.03855e-07	2.87899e-07	8.78733e-08	6.24168e-07	0.0248257	7.72558e-07	4.57869e-07	0.0797077	0.0173264	6.01595e-05	0.140289	0.0567939	0.0069291	0.0203113	1.40391e-06	1.03208e-05
TCGA-CV-7180-01A-11R-2016-07	0.234528	0.337244	0.4109	8.02263e-07	2.28227e-07	8.37477e-07	9.33562e-07	2.42293e-05	0.00184201	3.62612e-07	2.3842e-07	0.000486621	1.42825e-06	8.64243e-07	1.58812e-05	2.6237e-07	1.44481e-06	3.88608e-07	6.17174e-07	2.05864e-07	2.89009e-07	1.38557e-07	2.68615e-07	0.000785469	3.51052e-07	4.59366e-07	0.013719	1.10712e-06	1.06582e-06	2.42879e-07	2.78663e-07	3.2968e-07	0.000440901	6.27716e-07	8.0717e-07
TCGA-CV-7183-11A-01R-2016-07	0.855859	0.0297469	0.0910889	4.4134e-07	4.31341e-07	5.43787e-07	2.2285e-07	0.000424598	0.000289956	9.79046e-07	1.55998e-07	1.36522e-06	0.00299125	3.9524e-07	2.46144e-05	1.02991e-06	2.86007e-07	1.68829e-07	4.88718e-07	9.74617e-08	2.81534e-07	9.20469e-08	2.69527e-07	0.00632517	2.35003e-07	0.0016974	1.49582e-06	6.03048e-06	0.00709419	2.52239e-07	0.00402872	2.30431e-07	1.35263e-06	0.000412831	0.000520014
TCGA-CV-7183-01A-11R-2016-07	0.367165	0.483467	0.104771	2.80946e-07	3.47395e-07	3.63176e-07	3.31662e-07	5.37173e-07	5.52269e-05	4.67218e-06	2.40419e-07	0.000124903	2.61914e-07	1.23113e-06	1.0087e-07	1.07992e-07	3.1506e-07	1.43472e-07	2.08751e-07	1.12106e-07	1.57973e-07	9.23862e-08	2.2934e-07	1.79973e-05	1.94221e-07	1.68045e-07	0.0262453	2.48655e-07	4.57989e-07	0.0181404	7.12693e-07	7.61803e-07	7.11983e-07	1.91827e-07	2.20776e-07
TCGA-CV-7235-11A-01R-2016-07	0.333326	1.05336e-07	0.114869	1.4898e-07	1.27006e-07	9.8463e-08	9.12684e-08	1.63181e-07	0.142171	9.09819e-08	1.23604e-07	0.072562	2.2971e-06	1.90948e-07	2.3544e-07	1.2732e-06	2.63847e-07	1.57299e-07	1.77495e-07	1.86088e-07	1.95272e-07	1.62572e-07	4.07094e-07	0.00166803	3.58287e-07	4.93437e-07	0.000743625	3.49395e-07	0.137639	0.00709613	0.109408	0.015978	0.000523027	0.0640088	0.0655292
TCGA-CV-7235-01A-11R-2016-07	0.00135513	0.0426626	0.520661	4.65786e-07	1.9506e-07	9.70175e-07	2.45695e-06	5.21253e-07	0.0250106	3.39716e-07	2.1543e-07	0.0316246	0.00100016	1.51088e-06	0.00030062	0.00298729	0.000600381	4.3013e-07	8.00877e-07	1.66945e-07	2.36481e-07	1.06684e-07	3.1579e-07	0.00165119	1.77208e-06	3.5979e-07	0.0854968	0.00597	0.0479279	0.179984	0.0527343	1.88433e-05	4.64731e-07	3.35458e-06	5.32533e-05
TCGA-CV-7236-01A-11R-2016-07	0.025107	0.0597661	0.664406	3.03384e-07	1.53166e-07	2.87984e-07	8.12232e-07	6.04176e-07	0.00312714	1.98598e-07	2.36646e-07	0.0160564	0.000669031	4.28209e-07	9.05526e-06	2.3219e-07	4.18105e-07	2.97809e-07	4.97937e-07	8.67657e-08	2.2841e-07	7.13045e-08	6.85773e-07	0.0021708	9.27166e-07	4.1796e-07	0.11039	8.99801e-07	0.00681398	0.0820037	0.0207725	0.00268399	2.90759e-06	0.0060142	0.00685502
TCGA-CV-7238-11A-01R-2016-07	0.537706	5.78191e-06	0.0431586	3.28819e-07	2.25231e-07	3.73515e-07	4.29708e-07	4.64385e-07	0.000693599	3.94141e-07	5.90884e-07	0.00495132	0.00184462	0.00160152	1.87964e-07	0.0102907	1.73936e-07	1.14798e-07	2.08359e-07	1.24301e-07	1.83344e-07	9.09669e-08	2.18197e-07	0.000800242	1.7057e-07	0.000242217	0.0191463	0.00648471	0.0245705	1.52633e-07	0.0186024	2.83515e-07	0.327036	0.00286098	0.00599199
TCGA-CV-7238-01A-11R-2016-07	0.0526431	0.194379	0.465873	1.12204e-06	1.68887e-07	6.34123e-07	1.33408e-06	1.30067e-06	0.0177706	3.29916e-07	1.77546e-07	0.0219739	0.000345649	5.47892e-07	9.92107e-07	4.04673e-07	1.47867e-06	5.75457e-07	5.98023e-07	1.33933e-07	4.297e-07	1.26635e-07	7.0075e-07	0.00666823	8.20237e-07	0.000334702	0.0906365	3.39635e-07	1.15365e-05	0.0401866	0.00631311	0.00139269	0.101458	1.39187e-06	0.000134493
TCGA-CV-7242-11A-01R-2016-07	0.588941	0.0241856	0.270999	5.64483e-07	2.76567e-07	1.23986e-06	4.51623e-07	0.000642985	0.00166407	2.33493e-07	1.75338e-07	0.00518363	0.00363441	2.57159e-06	0.000125806	6.61525e-07	3.3399e-07	1.85617e-07	7.54782e-07	7.62198e-08	1.91536e-07	7.6314e-08	2.89544e-07	0.02317	2.65545e-07	0.00050654	9.44842e-06	0.022253	0.0332359	2.19712e-07	0.0220421	4.48333e-07	1.17107e-05	0.00338658	0.00247326
TCGA-CV-7242-01A-11R-2016-07	0.230544	0.120499	0.382517	3.86937e-07	1.77986e-07	2.82242e-05	5.6007e-07	8.18972e-07	0.026955	7.57669e-07	1.80734e-07	0.0160903	0.00334229	5.06714e-07	0.00110664	5.94363e-07	0.000235502	2.36445e-07	8.18204e-07	4.55117e-07	4.5629e-07	4.41341e-07	5.24808e-07	0.045614	3.66689e-07	0.0263166	0.0531321	4.12508e-05	0.0238017	3.35854e-07	0.0458077	8.88679e-07	3.25283e-05	0.0239269	0.0237198
TCGA-CV-7243-01A-11R-2016-07	0.00518878	0.390677	0.385359	3.18665e-07	2.94041e-07	2.07833e-07	3.3827e-07	5.60107e-07	0.000113133	1.80001e-07	1.45982e-07	0.00100575	0.000334416	2.19313e-07	9.92247e-08	1.3011e-07	2.21654e-07	1.0749e-07	1.90743e-07	1.10845e-07	1.4264e-07	7.55994e-08	2.35569e-07	7.00692e-06	4.63854e-07	0.000664468	0.0508565	1.69375e-07	2.66537e-07	0.153449	7.17335e-07	6.20084e-07	0.0123374	6.29856e-07	4.1945e-07
TCGA-CV-7245-11A-01R-2016-07	0.133986	2.81448e-07	1.56411e-06	3.1077e-07	1.40943e-07	2.39006e-07	2.63146e-07	6.03307e-07	0.000229007	1.53223e-07	1.48683e-07	0.00935555	5.68447e-05	0.000434718	0.00018223	1.26091e-07	2.32234e-07	6.4981e-08	3.57107e-07	6.27513e-08	1.42496e-07	6.03656e-08	2.4239e-07	0.00018623	1.79949e-07	0.00133863	0.0230313	0.0280559	0.0500988	1.48227e-07	0.166049	1.22223e-07	0.58699	3.6183e-07	2.8902e-06
TCGA-CV-7245-01A-11R-2016-07	0.0667192	0.338889	0.439635	6.76207e-07	1.79007e-07	0.000713883	6.00121e-07	8.08199e-07	0.00218789	2.02096e-07	2.38814e-07	0.00244665	5.1829e-07	8.53934e-07	0.000226472	1.34188e-07	5.58249e-07	2.74063e-07	5.5481e-07	1.09357e-07	3.16695e-07	1.02539e-07	2.24858e-07	0.000550313	4.40922e-07	7.94919e-06	0.0667467	2.2864e-06	1.70357e-06	0.0354108	0.0314785	0.0144458	4.37886e-05	0.000487318	0.000617898
TCGA-CV-7247-01A-11R-2016-07	0.0101775	0.0497766	0.70966	2.7892e-07	1.62493e-07	2.3759e-07	4.99861e-07	7.21006e-06	0.000199606	1.86043e-07	1.52756e-07	0.00172159	3.56589e-07	4.84757e-07	1.08143e-07	1.28989e-07	1.83328e-07	9.87916e-08	2.99265e-07	1.04556e-07	1.59024e-07	8.54006e-08	1.22266e-07	0.00599056	1.96688e-07	2.18534e-07	0.0797729	2.94023e-07	2.31537e-06	0.0409922	0.00356925	0.00479559	0.0933211	9.32856e-06	0.00115858
TCGA-CV-7248-01A-11R-2016-07	0.119002	0.0766951	0.476474	8.17693e-07	2.48591e-07	7.80863e-07	5.1798e-07	1.20937e-05	0.0102779	3.64991e-07	1.33666e-07	0.026195	2.61837e-07	2.14469e-07	6.02311e-05	1.71087e-07	4.17901e-07	1.67836e-07	5.6355e-07	2.41279e-07	2.30727e-07	1.66091e-07	1.95376e-07	0.0477274	2.59076e-07	7.8161e-06	0.13809	4.31339e-07	9.49034e-05	0.00871213	0.0591518	0.0131908	0.00276076	0.0215418	0.0241267
TCGA-CV-7250-11A-01R-2016-07	0.378442	0.0313634	0.124223	4.43803e-07	3.83739e-07	5.10967e-07	6.20799e-07	0.00346893	0.00477242	3.49079e-07	2.343e-07	0.00526462	0.00581358	1.52838e-06	2.22527e-07	0.00333355	3.37031e-07	4.45456e-07	7.44392e-07	1.35889e-07	2.30051e-07	9.43027e-08	5.41977e-07	0.022794	4.22917e-07	0.000426345	3.30516e-05	0.000836302	0.0220154	1.10453e-07	0.00138859	1.8857e-07	0.395816	4.54655e-07	7.6504e-07
TCGA-CV-7250-01A-11R-2016-07	0.254852	0.15371	0.447348	5.13123e-07	3.46852e-07	4.98214e-07	6.53113e-07	1.54331e-06	0.00854016	3.32141e-07	3.07997e-07	0.0100952	4.5042e-07	0.000669197	1.29781e-05	2.08138e-07	4.03393e-07	3.19596e-07	9.01385e-07	1.34721e-07	2.31907e-07	1.1789e-07	2.92924e-07	0.0112072	3.70729e-07	0.0390067	0.0592411	1.05955e-06	0.000899068	8.47175e-07	0.0105223	0.000127126	0.000392411	0.00336702	0.00395174
TCGA-CV-7252-11A-01R-2016-07	0.621177	0.122488	0.132948	8.97038e-07	5.7286e-07	9.42507e-07	1.50955e-06	0.00125658	0.00319505	8.14506e-07	3.41519e-07	3.22461e-06	0.00274097	0.000152074	2.44891e-07	3.48059e-07	7.23257e-07	3.10476e-07	6.06304e-06	8.23918e-08	3.13876e-07	8.6764e-08	3.38754e-07	0.00980003	2.3116e-07	1.24227e-06	0.000344648	0.0127671	0.0361557	1.71598e-07	0.00792773	3.46057e-07	0.038887	0.0101413	0.0100766
TCGA-CV-7252-01A-11R-2016-07	0.0326351	0.221192	0.554224	3.57873e-07	2.40564e-07	7.96279e-07	8.25405e-07	8.64655e-07	0.00369515	1.61225e-07	2.42483e-07	0.0214971	8.20123e-05	1.06517e-06	1.66956e-07	2.33347e-07	4.38046e-07	3.47269e-07	3.90395e-07	1.60749e-07	3.02801e-07	1.4069e-07	3.80675e-07	0.000444421	5.68603e-07	0.000196161	0.102264	4.15411e-07	2.61414e-07	0.0634114	5.39456e-07	0.000234447	2.80937e-07	0.000114587	0.00019747
TCGA-CV-7253-01A-11R-2016-07	0.157429	0.24844	0.529076	3.72625e-07	1.85918e-07	0.000202547	7.74424e-07	4.68494e-07	4.08744e-05	4.30227e-07	1.48668e-07	0.00314077	1.47037e-07	1.76735e-07	1.25444e-07	9.95663e-08	2.93101e-07	1.11187e-07	5.10118e-07	1.21931e-07	1.37204e-07	1.33613e-07	4.09495e-07	0.000347613	2.40297e-07	0.00432871	0.0206119	0.00242866	0.0202027	2.3821e-07	0.00655657	1.3051e-07	0.00718865	1.05054e-06	1.31098e-06
TCGA-CV-7254-01A-11R-2016-07	0.0624565	0.000987829	0.333502	5.20929e-07	2.93691e-07	6.73832e-07	9.77989e-07	6.20769e-06	0.0129009	3.94855e-07	1.77828e-07	0.0844575	0.00130682	3.15634e-07	0.00130316	3.67209e-07	5.4521e-07	3.05519e-07	5.5869e-07	2.13479e-07	3.77783e-07	1.85656e-07	3.48203e-07	0.0682241	5.08637e-07	0.00406386	0.0942938	6.05147e-07	0.0244	0.0476167	0.213386	0.0301822	9.41582e-06	0.0208953	0.0267525
TCGA-CV-7255-11A-01R-2016-07	0.313781	0.0393983	0.405691	7.23297e-07	3.68219e-07	4.44044e-07	5.08087e-07	8.57893e-07	0.00825812	3.65728e-07	2.03991e-07	0.00606253	0.00126931	0.00176202	0.00357349	3.52986e-07	0.000736226	3.34874e-07	1.21712e-06	1.38562e-07	3.24269e-07	1.27862e-07	3.55776e-07	0.0211964	1.83508e-06	3.74441e-07	1.25667e-06	0.116298	0.0303586	3.03789e-07	0.0180052	7.2365e-07	0.0189417	0.0146573	0.0123036
TCGA-CV-7255-01A-11R-2016-07	0.0828345	0.0711725	0.759235	2.30168e-07	1.32867e-07	4.03257e-07	2.84429e-07	4.28337e-07	0.00137526	1.44449e-07	1.6907e-07	0.00083912	2.21073e-07	3.32992e-07	1.75072e-05	8.35666e-08	1.79638e-07	2.7841e-07	2.20112e-07	8.04492e-08	1.97786e-07	5.56284e-08	7.7486e-07	1.77644e-06	6.46056e-07	0.000255068	0.0661743	1.73273e-07	6.08037e-07	0.0074049	3.27829e-05	9.23172e-05	0.0105579	1.68348e-06	1.66459e-06
TCGA-CV-7261-11A-01R-2016-07	0.634987	0.0332567	0.236626	4.38682e-07	3.01795e-07	8.46754e-07	5.68547e-07	0.000331602	0.00107206	4.86298e-07	1.07086e-07	0.00132735	0.000364	7.38956e-05	8.21943e-05	1.32565e-07	3.16722e-07	1.38319e-07	6.49635e-06	6.70566e-08	1.54091e-07	6.31278e-08	1.9759e-07	0.00859907	1.85487e-07	0.000530824	0.00409826	0.028252	0.0287275	1.77429e-07	0.00872478	2.79117e-07	3.19345e-05	0.0129035	0.0121126
TCGA-CV-7261-01A-11R-2016-07	0.0566701	0.186404	0.42496	6.56308e-07	3.32494e-07	9.95169e-07	9.65907e-07	1.54423e-06	0.00257841	6.17616e-07	2.04782e-07	0.015281	2.88781e-07	8.3093e-07	0.000108565	2.32083e-07	5.19631e-07	2.00806e-07	7.78119e-07	1.73253e-07	2.63148e-07	1.45065e-07	3.68067e-07	0.0370407	2.66899e-07	1.47464e-06	0.106777	4.5191e-06	0.00602192	0.0647596	0.0615974	0.00893391	3.78306e-05	0.0288145	0.0309222
TCGA-CV-7263-01A-11R-2016-07	0.0603077	0.22014	0.366565	3.76524e-07	2.39872e-07	5.61131e-07	5.45233e-07	8.85119e-07	0.00755338	1.84951e-07	1.13871e-07	0.0363013	2.02183e-07	2.02381e-07	0.000197636	1.68279e-07	2.84872e-07	1.79081e-07	2.86394e-07	1.09686e-07	2.51047e-07	1.03097e-07	3.93966e-07	0.0298467	2.37341e-07	0.000108713	0.0843077	3.36592e-07	5.12514e-07	0.123578	0.0214309	0.00850976	0.0392661	0.00188064	0.00510944
TCGA-CV-7406-11A-01R-2081-07	0.244766	0.0744596	0.039883	4.37829e-07	2.05575e-07	2.51118e-07	1.93184e-07	3.74917e-07	0.000227382	1.45293e-07	2.07293e-07	4.19683e-07	0.0010865	0.00123302	1.32433e-07	3.89049e-07	3.10897e-06	1.95149e-07	4.3879e-07	1.27609e-07	2.54653e-07	8.73202e-08	1.64355e-07	0.000416005	3.34994e-07	2.28127e-07	5.29222e-07	0.0170298	0.00788057	8.97151e-08	0.000704802	1.1299e-07	0.612304	1.98475e-07	1.58544e-05
TCGA-CV-7406-01A-11R-2081-07	0.126076	0.0540503	0.428078	2.16083e-07	2.12395e-07	5.00521e-07	6.02228e-07	9.09216e-07	0.000331196	2.07693e-07	2.42002e-07	0.0035452	0.000105243	6.69406e-07	6.81245e-05	1.01044e-07	2.07357e-07	1.61194e-07	5.33996e-07	8.92728e-08	1.70811e-07	6.50314e-08	2.54088e-07	0.030959	2.19123e-07	2.12404e-06	0.118509	1.76524e-06	0.000824404	0.0352406	0.060535	3.26664e-06	0.133818	0.00784672	0.0122319
TCGA-CV-7407-01A-11R-2081-07	0.0330293	0.130641	0.60071	4.0607e-07	3.33951e-07	5.97914e-07	1.46634e-06	6.36306e-07	0.0146598	2.31715e-07	1.66348e-07	0.076076	0.000273231	1.76059e-07	9.70245e-07	4.29741e-07	5.97593e-07	5.59321e-07	3.9643e-07	1.62758e-07	2.93215e-07	9.11773e-08	4.79873e-07	0.00274201	4.42895e-07	3.25239e-07	0.0377514	0.000519046	0.0658073	5.06778e-07	0.0116144	0.0187884	0.000857376	0.00652076	0.00577963
TCGA-CV-7409-01A-31R-2232-07	0.0603492	0.0890142	0.640858	4.29206e-07	2.06049e-07	3.47214e-06	4.6e-07	1.02319e-06	0.0168501	2.04107e-07	1.51471e-07	0.040435	8.28523e-07	2.22287e-07	0.000117627	0.00912438	3.53544e-07	2.40942e-07	4.37134e-07	1.6802e-07	2.88355e-07	8.6325e-08	5.71106e-07	0.0528291	3.70354e-07	0.00140705	0.059664	5.11955e-07	0.000541762	2.21602e-05	0.0155352	0.00802421	2.25162e-06	0.00521571	0.0052753
TCGA-CV-7410-01A-21R-2081-07	0.0348338	0.238648	0.306289	4.08898e-07	1.86278e-07	3.59095e-07	0.000116899	0.0158123	0.0345347	4.46618e-07	2.39225e-07	0.047591	0.00152452	9.37299e-07	8.50371e-05	0.00359641	2.47716e-06	3.7257e-07	4.73288e-07	1.4196e-07	4.06835e-07	1.11879e-07	0.0050411	0.107418	0.000178649	0.00577635	0.0861491	7.19449e-07	0.0133875	0.0720487	0.0241733	0.00278793	3.44305e-07	6.2921e-07	7.83722e-07
TCGA-CV-7411-01A-11R-2081-07	0.295473	0.584197	0.053784	5.62664e-07	3.56453e-07	3.3318e-07	4.94459e-07	7.81764e-07	0.000648413	4.53347e-07	1.97587e-07	0.00128216	6.70914e-07	0.000313776	1.34782e-07	1.76652e-07	2.21332e-07	1.72053e-07	3.37722e-07	1.00864e-07	1.99639e-07	1.10316e-07	6.4083e-07	0.000191726	4.84943e-07	2.10813e-07	0.0321159	4.59952e-07	5.14135e-07	0.028706	0.00327264	2.26696e-06	4.63385e-06	2.81953e-07	2.76892e-07
TCGA-CV-7413-01A-11R-2081-07	0.0723804	0.347814	0.338475	2.88158e-07	1.81787e-07	3.74379e-07	6.56903e-07	3.04202e-07	0.00791804	2.76879e-07	1.77966e-07	0.0367569	1.29453e-06	3.38976e-07	1.75876e-07	1.38635e-06	0.00014421	4.48009e-07	2.93927e-07	1.60078e-07	2.77663e-07	1.19393e-07	6.86281e-07	0.000196853	7.59031e-07	1.33105e-06	0.0402857	3.93956e-07	5.66164e-07	0.155621	0.000388313	5.76923e-07	8.82986e-06	3.58486e-07	3.09623e-07
TCGA-CV-7414-01A-11R-2081-07	0.0597658	0.129503	0.593786	2.21258e-07	1.48674e-07	2.9e-06	1.01698e-06	4.73079e-07	0.00639383	2.1239e-07	1.14658e-07	0.00523698	3.86871e-07	2.0714e-07	0.000348301	1.89672e-07	4.28543e-07	1.5925e-07	3.24587e-07	9.76185e-08	1.81675e-07	7.04236e-08	2.64727e-07	0.00287845	3.81438e-07	3.43886e-07	0.0736942	3.96603e-07	5.87574e-07	0.0588527	0.0426628	1.62146e-06	0.00618797	0.0206789	0.0263362
TCGA-CV-7415-01A-11R-2081-07	0.00384327	0.353873	0.421774	3.41018e-07	1.11681e-07	3.40019e-07	5.57485e-07	6.05694e-07	0.0106727	1.3828e-07	1.33047e-07	0.0365945	4.17801e-07	9.24855e-08	1.11068e-07	3.65124e-05	3.75748e-07	6.24718e-07	2.21878e-07	2.51641e-07	3.84572e-07	1.47983e-07	5.34934e-07	0.000395297	8.88359e-07	1.76486e-06	0.0656017	2.16995e-05	3.79572e-06	0.100574	9.95052e-07	0.00535671	0.00105364	0.000189492	0.00106855
TCGA-CV-7416-11A-01R-2081-07	0.476866	0.221297	0.267956	3.35583e-07	3.61469e-07	6.37994e-07	4.25819e-07	5.16153e-06	0.000387146	4.56027e-07	2.59869e-07	9.37934e-07	0.00252197	3.76884e-05	1.39527e-06	8.07074e-07	7.4529e-07	2.87558e-07	5.0811e-07	6.53682e-08	1.1633e-07	8.99537e-08	3.58952e-07	0.0022775	5.29169e-07	2.44259e-07	0.000116658	0.00309342	0.0139344	1.11514e-07	2.18968e-07	1.7303e-07	0.0114902	7.31068e-06	0.000293523
TCGA-CV-7416-01A-11R-2081-07	0.00300722	0.0180306	0.680678	2.31332e-07	2.53837e-07	4.25517e-07	4.93528e-07	3.4581e-07	0.000490139	1.81734e-07	1.3503e-07	0.0306084	4.44722e-07	2.59579e-07	3.49689e-05	9.69997e-08	4.39819e-07	1.29067e-07	3.57492e-07	7.3179e-08	2.15712e-07	9.05747e-08	1.98034e-07	2.87218e-05	2.75467e-07	3.00688e-07	0.102613	4.93083e-07	4.26942e-07	0.161803	0.00142943	0.00126783	2.26879e-06	7.34963e-07	3.37276e-06
TCGA-CV-7418-01A-11R-2081-07	0.0336655	0.0856243	0.577651	2.88906e-07	2.64103e-07	7.86428e-07	8.00642e-07	3.76142e-06	0.00919169	2.64066e-07	1.33985e-07	0.0481419	1.54821e-07	3.43449e-07	0.000521721	1.12573e-07	2.62221e-07	1.07919e-07	4.12181e-07	1.49245e-07	1.1191e-07	1.27583e-07	1.80783e-07	0.0504571	1.89388e-07	0.000626973	0.0987788	0.00343204	0.00212341	5.86351e-07	0.0341703	0.00500893	0.0039596	0.0466382	0.0442
TCGA-CV-7421-01A-11R-2081-07	0.0602613	0.000155243	0.611863	2.30976e-07	2.03509e-07	6.19037e-07	3.8431e-07	3.08937e-07	0.000960413	2.47057e-07	1.20438e-07	0.0143016	1.59915e-07	2.26923e-07	0.000215607	1.19325e-07	2.84697e-07	1.15151e-07	3.36672e-07	1.29179e-07	1.5337e-07	1.28577e-07	4.19225e-07	0.000373921	3.01546e-07	6.59531e-05	0.122172	8.29546e-06	1.03037e-06	0.0340697	0.119923	0.0224935	0.000114953	0.0130156	0.0173536
TCGA-CV-7422-01A-21R-2081-07	0.0646779	0.217119	0.439408	5.13204e-07	2.10534e-07	4.45064e-07	8.47295e-07	1.51867e-05	0.00485617	3.55715e-07	2.62704e-07	0.0238734	2.21063e-07	1.03124e-06	8.43072e-07	1.41167e-07	2.61708e-07	2.21748e-07	4.50454e-07	1.25532e-07	1.4025e-07	1.00854e-07	1.9608e-07	0.043325	2.10142e-07	0.00393928	0.103187	2.00987e-06	0.00140372	5.38611e-06	0.068746	5.08174e-07	0.00290949	0.0265255	0.0303379
TCGA-CV-7423-11A-01R-2081-07	0.420631	0.259184	0.210632	8.66349e-07	2.18186e-07	1.55014e-06	5.95922e-07	0.000269067	0.00387437	4.3943e-07	2.82235e-07	0.000955426	0.00659496	1.36846e-06	6.27601e-07	0.000287381	4.90945e-07	4.53016e-07	7.17932e-07	1.33569e-07	2.8874e-07	1.3973e-07	4.25289e-07	0.0135585	8.23651e-07	2.10868e-06	1.4274e-06	0.0132825	0.0126789	1.41312e-07	0.000186891	2.12259e-07	0.0578227	2.87533e-05	0.000513783
TCGA-CV-7423-01A-11R-2081-07	0.100545	0.342835	0.486045	2.55931e-07	1.56863e-07	3.15175e-07	2.09425e-07	3.15788e-07	5.08563e-05	1.78153e-07	5.04395e-07	3.20507e-05	2.63479e-07	0.00140539	1.60129e-07	1.1616e-07	2.07971e-07	1.29038e-07	2.26496e-07	7.91419e-08	1.27497e-07	7.01856e-08	1.38932e-07	3.70403e-07	1.32236e-07	1.53962e-05	0.0377728	2.59358e-07	5.71345e-07	0.0279822	4.10366e-07	5.33451e-07	0.00330949	3.63241e-07	2.6413e-07
TCGA-CV-7424-11A-01R-2081-07	0.587515	0.045381	0.194376	3.81304e-07	5.26905e-07	6.23862e-07	1.02934e-06	2.13196e-06	0.00171618	4.55827e-07	2.48589e-07	0.00228798	3.29141e-05	1.09374e-06	8.29172e-06	2.89496e-07	5.81901e-07	1.93927e-07	8.23867e-07	9.88879e-08	2.15108e-07	9.24929e-08	7.12059e-07	0.00764321	3.0364e-07	0.000448508	0.0071981	0.0268965	0.0604413	1.65462e-07	0.0145815	5.61015e-07	0.0301157	0.0213468	0.0195333
TCGA-CV-7424-01A-11R-2081-07	0.0163703	0.0193523	0.482425	5.31793e-07	3.14457e-07	0.00518397	6.35543e-07	1.12948e-06	0.00362376	4.77531e-07	1.90294e-07	0.0251485	1.98281e-07	3.69303e-07	0.00061865	1.89048e-07	2.65449e-07	1.93851e-07	5.04234e-07	2.81931e-07	2.23032e-07	2.71183e-07	2.96203e-07	0.0409802	2.80915e-07	0.000672922	0.0677457	3.77438e-07	2.78902e-06	0.163866	0.0979403	0.0417301	5.70775e-05	0.0342761	0.0404181
TCGA-CV-7425-11A-01R-2081-07	0.317992	0.614258	0.0223944	5.52877e-07	3.5445e-07	1.13971e-06	5.16028e-07	1.30282e-06	0.00316087	0.00597136	2.18736e-07	0.00851292	0.00453524	4.14194e-05	0.000725543	0.00866805	0.000421253	4.32825e-07	3.02068e-07	9.95618e-08	1.95551e-07	1.29323e-07	3.30043e-07	0.00337273	5.8213e-07	4.69778e-05	0.0075345	6.02289e-07	0.00235549	1.43193e-07	6.56202e-07	2.39491e-07	1.48925e-06	2.73909e-07	2.75115e-07
TCGA-CV-7425-01A-11R-2081-07	0.197313	0.453748	0.258168	3.6985e-07	4.67541e-07	8.22788e-07	8.61856e-07	1.60235e-06	0.0109908	0.00119415	2.87089e-07	0.0071996	0.00859157	6.5455e-07	6.44048e-07	1.53354e-05	1.14663e-06	2.96248e-07	4.47617e-07	1.43389e-07	3.00738e-07	9.52584e-08	9.58388e-07	0.00936204	4.68008e-07	0.000147207	0.0462032	1.33368e-06	0.00488569	0.000195692	0.0013963	1.27833e-06	0.000576212	1.13754e-06	2.72875e-06
TCGA-CV-7427-01A-11R-2081-07	0.192154	0.286569	0.330874	5.87011e-07	3.35016e-07	5.98324e-07	0.000243841	5.7836e-06	0.0295989	3.60196e-07	3.72418e-07	0.0467153	1.48559e-05	6.91707e-07	2.26893e-07	0.0241112	4.7213e-07	5.21802e-07	6.1806e-07	1.42777e-07	5.07445e-07	1.34457e-07	6.85758e-07	0.00709554	8.24278e-07	1.30617e-06	0.0227061	6.29076e-06	0.057333	4.06441e-05	0.00200025	1.28575e-06	0.000520751	7.57578e-07	9.0064e-07
TCGA-CV-7428-01A-11R-2132-07	0.0518485	0.253816	0.507238	4.03674e-07	2.12968e-07	2.13497e-06	6.80879e-07	1.09614e-05	0.0209836	2.4463e-07	2.27576e-07	0.0312956	0.000243257	5.29176e-07	1.26817e-06	2.14213e-05	3.14203e-07	6.66744e-07	4.74847e-07	1.1559e-07	3.60105e-07	1.06173e-07	3.98203e-07	0.0144066	7.18563e-07	3.41871e-07	0.0488461	4.22268e-05	0.0337966	9.9845e-07	0.0267763	0.0101267	0.000335859	0.000202209	9.08187e-05
TCGA-CV-7429-01A-11R-2132-07	1.34732e-07	5.57513e-07	0.626507	3.26696e-07	1.84571e-07	4.41467e-07	4.43829e-07	1.0827e-06	0.00319062	2.79238e-07	1.43613e-07	0.046009	1.83461e-07	2.03219e-07	3.21425e-07	1.26587e-07	4.02823e-07	1.43626e-07	2.58537e-07	1.13403e-07	1.66457e-07	8.65463e-08	1.59636e-07	0.0218924	1.25363e-07	5.73347e-07	0.12979	2.85996e-07	5.23607e-07	0.138623	0.0027662	0.00349681	0.00794479	0.019773	0.0241274
TCGA-CV-7430-01A-11R-2132-07	0.250346	0.269654	0.394393	2.32318e-07	2.47647e-07	2.03694e-06	4.83927e-07	7.44253e-07	0.000441326	2.69026e-07	1.82468e-07	0.00073452	1.77139e-07	6.78048e-07	5.7293e-07	8.0774e-08	2.63513e-07	1.29139e-07	4.81764e-07	8.46363e-08	1.789e-07	6.87067e-08	2.58122e-07	0.0084671	2.54996e-07	3.24613e-07	0.0680896	6.8153e-07	2.04958e-05	4.3686e-07	6.18718e-06	5.63632e-07	1.03565e-06	0.0078369	0.00978161
TCGA-CV-7432-11A-01R-2132-07	0.446944	1.55262e-07	0.086478	9.88211e-08	1.19375e-07	7.63879e-08	1.3964e-07	1.61544e-07	0.170301	1.05582e-07	1.18337e-07	0.0278151	4.1984e-07	2.06514e-07	1.2833e-07	1.5342e-06	2.69593e-07	1.59672e-07	1.03379e-07	1.891e-07	1.29349e-06	1.58426e-07	3.30583e-05	0.000762262	8.08477e-07	4.82638e-07	7.1409e-07	9.63531e-06	0.0819883	0.0573575	0.0291013	0.0201513	0.00183957	0.0772114	0.11651
TCGA-CV-7432-01A-11R-2132-07	0.030221	0.167431	0.74789	3.19874e-07	1.7301e-07	5.74746e-07	4.91238e-07	1.75727e-06	0.000931149	2.84859e-07	4.57034e-07	0.00871842	2.41295e-07	4.13204e-07	1.43864e-05	2.06623e-07	3.8826e-07	1.8101e-07	4.18202e-07	1.57069e-07	2.9007e-07	9.94243e-08	1.69732e-07	0.00202882	2.11354e-07	2.93796e-07	0.0361454	3.12079e-06	0.000315069	0.00613484	0.000152801	6.12089e-06	9.56779e-07	5.53296e-07	4.26495e-07
TCGA-CV-7433-01A-11R-2132-07	0.0482872	0.16998	0.338209	3.93921e-07	1.18252e-07	3.38904e-07	6.83613e-07	5.15363e-07	0.0182926	1.5764e-07	1.59431e-07	0.0879108	1.80006e-07	3.14677e-07	2.76845e-07	1.18056e-05	2.75022e-07	6.40705e-07	2.39434e-07	7.45729e-08	1.84486e-07	8.3499e-08	3.64496e-07	0.0010468	2.69553e-07	0.000334043	0.063099	2.76807e-07	9.79887e-07	0.272217	1.78187e-06	1.90767e-06	0.000600439	4.00326e-07	5.06994e-07
TCGA-CV-7434-11A-01R-2132-07	0.283316	1.34374e-07	0.163904	1.53427e-07	1.09329e-07	1.11368e-07	9.99202e-08	1.0685e-07	0.117633	8.61258e-08	1.84439e-07	0.0313107	2.36496e-07	3.72386e-07	0.000234042	3.30804e-07	1.21488e-07	8.73953e-08	1.39956e-07	2.31561e-07	0.0224535	1.75595e-07	2.21559e-07	5.63142e-07	4.95721e-07	4.95702e-07	0.0424068	0.0148961	0.0743844	1.80699e-07	0.11343	0.0481322	0.00168617	0.0862085	0.0858506
TCGA-CV-7434-01A-11R-2132-07	0.00356823	0.382876	0.513988	4.79932e-07	2.71013e-07	4.21393e-07	3.45465e-07	4.21089e-07	0.0124685	2.20917e-07	2.29584e-07	0.0135737	1.52836e-07	7.41366e-07	1.05782e-07	1.43187e-07	4.94568e-07	1.42207e-07	2.45535e-07	1.37129e-07	2.27891e-07	1.14303e-07	3.13074e-07	1.10652e-05	3.97423e-07	2.39487e-07	0.051415	9.85335e-05	0.0123714	0.00942637	0.000194112	7.24084e-07	1.84845e-06	4.93516e-07	3.87974e-07
TCGA-CV-7435-01A-11R-2132-07	0.0594466	0.121662	0.375674	4.60336e-07	1.36931e-07	4.37662e-07	4.69096e-07	7.62227e-07	0.00557662	2.71199e-07	1.8055e-07	0.0329992	1.73116e-07	3.33645e-07	0.000128381	2.13706e-07	5.79892e-07	2.29142e-07	5.24248e-07	9.38401e-08	2.56421e-07	1.03933e-07	4.90641e-07	0.00425486	2.3653e-07	4.57429e-05	0.0794621	8.92689e-07	6.67493e-07	0.280511	0.0325417	5.10961e-07	0.00682634	0.000864278	0.00338705
TCGA-CV-7437-11A-01R-2132-07	0.625954	0.0400167	0.270557	4.42311e-07	2.23018e-07	6.64328e-07	3.75618e-07	0.00434056	0.000215718	2.57439e-07	1.15528e-07	0.00158895	0.00168981	2.62057e-07	0.000175231	2.779e-07	7.79763e-07	1.86856e-07	3.47635e-07	7.54881e-08	1.82147e-07	7.84251e-08	1.64032e-07	0.0284372	2.66597e-07	0.000467627	0.00974505	4.72974e-05	0.0117304	1.94595e-07	0.00148078	3.12667e-07	1.8757e-05	0.00352949	0.00382036
TCGA-CV-7437-01A-21R-2132-07	0.0620616	0.0989941	0.669149	2.3078e-07	2.33836e-07	7.35899e-07	6.56906e-07	9.34944e-07	0.000519519	4.74306e-07	2.00021e-07	0.0329797	1.12643e-06	1.83664e-07	7.54877e-05	1.55266e-07	3.70601e-07	1.79214e-07	7.0633e-07	1.64394e-07	1.93437e-07	1.41637e-07	2.65241e-07	0.00890835	2.05175e-07	0.000443505	0.0590491	6.33931e-05	0.000407147	4.04644e-07	0.0559975	0.00122859	7.00344e-05	0.0100457	0.0105436
TCGA-CV-7438-11A-01R-2132-07	0.459578	0.233086	0.21279	5.62542e-07	3.46403e-07	4.27512e-07	1.25398e-06	0.00305012	0.00395839	3.97087e-07	1.68723e-07	0.00367208	0.0047721	4.92419e-07	0.000133823	2.22681e-06	1.40591e-06	3.65658e-07	4.70621e-07	1.13572e-07	2.06192e-07	8.87791e-08	5.86568e-07	0.032	3.29178e-07	1.78236e-06	0.00950165	0.000156241	0.02027	2.29308e-07	0.00776299	3.54748e-07	0.00447813	0.0047785	0.00526363
TCGA-CV-7438-01A-21R-2132-07	0.0101427	0.0329486	0.667225	4.61776e-07	1.77158e-07	4.65779e-07	7.64124e-07	1.28453e-06	0.00857694	2.71447e-07	2.67407e-07	0.0186323	0.00403162	3.66824e-07	1.44466e-07	5.77383e-07	4.11717e-07	4.39139e-07	4.26031e-07	1.64225e-07	2.37422e-07	1.30398e-07	5.69654e-07	0.00895525	3.82301e-07	2.02159e-07	0.0938538	6.5906e-07	1.08225e-05	0.0717866	0.0024468	0.00161218	0.0797011	6.7877e-05	0.000505165
TCGA-CV-7440-11A-01R-2187-07	0.441143	0.00057051	0.383724	3.42194e-07	2.87704e-07	2.50169e-07	5.05468e-07	8.36185e-07	0.00259676	3.81354e-07	4.72362e-07	0.00872099	0.000243124	0.00099329	0.000210384	0.00721549	8.30779e-07	1.36999e-07	6.85731e-07	8.27935e-08	1.47386e-07	7.24594e-08	2.53981e-07	0.00674593	2.56568e-07	3.4138e-07	0.00470199	0.0287493	0.0405025	1.40561e-07	0.00123064	2.05798e-07	0.0663441	0.00630175	0.00763181
TCGA-CV-7440-01A-11R-2132-07	0.0102852	0.00360401	0.781332	5.32239e-07	3.13305e-07	8.88142e-07	2.22886e-06	0.000266254	0.00530209	3.52403e-07	5.78759e-07	0.00566708	7.23512e-07	0.00261625	3.04331e-05	1.85246e-07	5.46907e-07	3.86986e-07	1.06714e-06	1.64656e-07	2.27893e-07	1.39862e-07	4.69217e-07	0.0245999	5.11733e-07	3.40199e-07	0.105221	6.85473e-07	0.0164412	0.0198059	0.018074	0.00640516	9.71785e-05	0.000242433	0.000156447
TCGA-CV-7446-01A-11R-2232-07	0.0646089	0.281139	0.287713	9.25865e-07	3.32758e-07	2.7306e-07	0.00201088	6.41219e-07	0.0106218	1.80338e-06	1.48755e-07	0.00453067	1.8417e-07	6.59509e-07	4.04949e-07	1.25846e-07	4.903e-07	1.29984e-07	3.13347e-06	1.07777e-07	3.17462e-07	1.09066e-07	7.90826e-07	0.053627	4.78389e-07	0.0694188	0.0758848	0.00214247	0.0365253	0.00139118	0.0340646	0.0135525	3.5127e-07	0.0627581	0.0644705
TCGA-CV-7568-01A-11R-2232-07	0.0097099	0.0932313	0.540328	4.94007e-07	2.42359e-07	2.3094e-07	8.92258e-07	3.72572e-07	0.0081739	5.80032e-07	1.16761e-07	0.00755771	2.56549e-07	4.82778e-07	2.36616e-07	1.48028e-07	2.88451e-07	1.83364e-07	3.15308e-07	1.46962e-07	1.62114e-07	9.08862e-08	4.3874e-07	0.00184501	1.99706e-07	3.6783e-07	0.120723	3.80688e-07	7.53242e-07	0.156031	0.0277039	6.29571e-07	0.0246513	0.0100361	0.0127402
TCGA-CV-A45O-01A-21R-A24H-07	0.57405	0.405219	7.88094e-07	5.5926e-07	2.93576e-07	6.4055e-07	3.42067e-07	4.62022e-07	0.00137891	2.29928e-07	2.59459e-07	0.00832113	4.21254e-07	0.00227087	1.72227e-07	3.57634e-07	3.87943e-07	2.68723e-07	4.68973e-07	8.89632e-08	2.40956e-07	1.02058e-07	2.77245e-07	0.000968238	5.20901e-07	2.09392e-07	0.00777841	6.52392e-07	3.78643e-06	2.46542e-07	2.4693e-07	2.23448e-07	1.15655e-06	2.31848e-07	2.52739e-07
TCGA-CV-A45P-01A-11R-A24H-07	0.406862	0.333137	0.223952	5.16955e-07	2.50236e-07	6.74652e-07	7.04483e-07	7.91399e-07	0.0013173	3.42604e-07	3.35321e-07	1.19626e-06	4.50869e-07	0.000857598	2.50847e-07	2.17238e-07	5.05978e-07	2.51206e-07	7.1411e-07	1.66435e-07	3.50215e-07	1.10302e-07	3.15872e-07	0.000130594	3.98917e-07	3.56924e-07	0.0286592	4.32238e-07	3.1272e-06	2.74423e-07	3.68072e-07	5.26442e-07	0.00506989	5.50749e-07	7.64275e-07
TCGA-CV-A45Q-01A-11R-A24H-07	0.240355	0.514105	0.23789	3.21463e-07	2.07501e-07	0.00011175	2.61176e-07	6.52507e-07	0.000488173	2.03358e-07	2.15165e-07	0.0028417	4.47704e-07	3.36441e-07	1.91429e-07	3.10764e-07	2.56886e-07	2.39451e-07	2.85363e-07	2.31939e-07	2.69053e-07	1.95541e-07	3.7194e-07	6.95447e-06	2.58609e-07	3.68856e-07	0.000908115	2.32133e-07	5.15562e-07	1.93327e-07	1.44506e-07	2.54209e-07	0.00328643	1.46668e-07	1.41185e-07
TCGA-CV-A45R-01A-11R-A24H-07	0.135713	0.298678	0.352019	4.9542e-07	2.10107e-07	6.47464e-07	8.57513e-07	6.93966e-07	0.0101019	1.72954e-07	2.70259e-07	0.0301685	3.52483e-07	6.38946e-07	0.000331829	2.26307e-07	4.02743e-07	3.31818e-07	2.9031e-07	1.35907e-07	3.81289e-07	1.18392e-07	4.83986e-07	0.000393468	5.71556e-07	6.49843e-07	0.073636	1.87308e-06	1.09443e-06	0.0405189	0.0246008	0.00357018	0.0262594	0.00399845	0.00606521
TCGA-CV-A45T-01A-11R-A24H-07	0.164867	0.281078	0.351717	2.66072e-07	2.83858e-07	6.71225e-07	5.27373e-07	0.0114347	0.028113	2.45175e-07	3.28299e-07	0.0366679	0.000325041	1.86473e-06	0.000204033	0.00284546	1.67384e-05	1.51181e-06	1.20027e-06	2.14337e-07	3.55354e-07	1.81773e-07	5.54124e-07	0.0250797	1.09048e-06	0.00185709	0.0407801	1.06438e-06	0.00267906	0.013198	0.0145749	0.00430349	0.0202473	7.386e-07	1.20049e-06
TCGA-CV-A45U-01A-12R-A24H-07	0.0324743	0.188675	0.539646	3.94519e-07	2.99926e-07	1.17969e-06	1.00606e-05	3.7633e-06	0.0211741	3.28871e-07	2.36054e-07	0.00743361	3.1399e-07	4.40927e-07	0.000192927	1.38858e-07	4.8693e-07	2.09568e-07	6.58824e-07	1.82928e-07	4.40122e-07	1.32252e-07	4.52983e-07	0.0220426	3.76759e-07	0.00529183	0.0799753	0.0132637	7.39009e-05	5.37073e-06	0.0411675	9.41676e-06	0.000486705	0.0480679	0.0481137
TCGA-CV-A45V-01A-21R-A24Z-07	0.301462	0.427975	0.141215	7.00201e-07	2.65263e-07	8.50617e-07	9.32367e-07	5.91024e-07	0.00567568	6.68982e-07	2.75239e-07	0.0183932	7.35887e-07	9.80405e-06	0.000517137	0.000401049	1.0245e-06	6.97923e-07	4.24091e-07	1.51318e-07	5.62478e-07	1.41301e-07	5.09904e-07	0.00310272	4.90972e-07	4.52923e-07	0.0544746	0.000525863	6.03944e-05	0.0297543	0.0158019	4.64106e-05	0.000573446	1.02323e-06	5.85289e-07
TCGA-CV-A45W-01A-11R-A24Z-07	0.0685045	0.0537655	0.465567	9.61216e-07	4.03155e-07	0.0075285	2.92588e-06	0.000288241	0.0123549	6.0353e-07	2.81169e-07	0.0665696	3.79032e-07	4.81224e-07	0.000632486	3.05602e-07	6.12798e-07	3.31507e-07	7.04653e-07	0.00685753	3.52357e-07	2.09097e-06	6.00525e-07	0.106326	3.69691e-07	0.0205331	0.0887257	1.49835e-06	0.00112523	8.47465e-05	0.0737483	0.010231	9.7529e-05	0.0170472	0.0177995
TCGA-CV-A45X-01A-21R-A24Z-07	0.354277	0.258936	0.349281	4.70632e-07	5.31254e-07	6.46552e-07	1.15361e-06	1.03403e-06	0.00194599	3.57219e-07	3.46049e-07	0.00422252	2.22725e-05	0.00137563	3.35586e-07	2.95864e-07	1.20431e-06	5.50369e-07	1.18574e-06	1.74666e-07	3.02097e-07	1.50518e-07	6.60885e-07	0.0017525	5.72951e-07	4.01405e-07	0.0280687	9.81647e-07	1.06066e-05	9.24792e-07	3.14721e-06	7.19555e-07	1.65791e-05	7.50824e-05	0.000100215
TCGA-CV-A45Y-01A-11R-A24Z-07	0.0464819	0.159692	0.418704	7.95969e-07	2.95669e-07	6.75286e-07	1.61063e-06	4.09195e-06	0.0166162	6.34666e-07	3.20686e-07	0.0448124	9.44367e-06	5.9674e-07	0.000741418	8.13218e-07	6.16188e-07	0.000200237	8.94515e-07	6.27538e-07	5.26692e-07	1.87716e-06	1.34794e-06	0.0244939	9.12176e-07	4.15013e-07	0.0951048	5.07831e-07	1.73997e-05	0.138139	0.0429038	0.00721965	2.86864e-05	0.00481802	0.00711757
TCGA-CV-A45Z-01A-21R-A24Z-07	0.102452	0.146025	0.482299	4.94839e-07	4.47838e-07	9.24683e-07	8.62778e-07	1.7586e-05	0.0143361	6.15165e-07	2.45355e-07	0.0323525	5.17852e-07	5.30976e-07	1.81005e-06	3.84189e-07	4.53983e-07	4.25466e-07	5.66767e-07	2.20547e-07	3.65097e-07	1.54869e-07	8.69247e-07	0.0537662	4.41603e-07	0.0291544	0.0662319	1.76878e-06	5.14664e-05	0.000123568	0.0599545	2.05493e-05	3.07095e-05	0.0131726	0.0154087
TCGA-CV-A460-01A-21R-A24Z-07	0.0414675	0.00013883	0.571618	6.67038e-07	2.07606e-07	8.90609e-07	5.48859e-06	7.18457e-05	0.0200944	2.84089e-07	3.8855e-07	0.0378424	0.00179146	1.07965e-06	0.000692389	3.45403e-07	1.3283e-06	7.47512e-06	1.62146e-06	2.37307e-07	3.91253e-07	1.74386e-07	4.90829e-07	0.0640745	4.74052e-07	1.48023e-06	0.10759	9.72835e-07	0.0294998	0.0718976	0.0395248	0.00638967	4.72357e-05	0.00723535	0.00927467
TCGA-CV-A461-01A-41R-A266-07	0.0506043	0.261446	0.344369	5.00304e-07	1.53495e-07	6.29916e-07	1.58768e-06	8.51244e-07	0.05623	2.75856e-07	2.58586e-07	0.0669445	0.00173002	2.62315e-07	0.00123655	0.0212494	1.4954e-06	3.16356e-07	4.06926e-07	1.79724e-07	4.39401e-07	1.2574e-07	1.90946e-06	0.0326897	6.06866e-07	0.0074272	0.0466999	0.00403114	0.0188589	7.42365e-07	0.0503961	0.00263707	0.000653402	0.0327866	0.0312248
TCGA-CV-A463-01A-11R-A266-07	0.176815	0.412081	0.361195	8.02095e-07	5.22142e-07	7.84726e-07	1.32184e-06	8.5662e-07	0.00433311	5.62221e-07	2.51589e-07	0.00133271	1.03858e-06	9.30971e-07	4.02724e-07	6.38505e-07	1.05289e-06	4.31407e-07	7.64086e-07	2.19431e-07	3.03777e-07	1.7144e-07	8.12976e-07	0.00676613	9.67405e-07	5.49221e-07	0.0269308	5.82796e-06	0.0104391	3.37228e-07	6.36402e-07	4.07905e-07	8.70561e-05	3.85272e-07	9.92316e-07
TCGA-CV-A464-01A-11R-A266-07	0.00563888	0.1525	0.454667	6.70338e-07	2.52383e-07	4.55998e-07	6.36631e-07	5.47111e-07	0.00807583	1.85386e-07	2.09169e-07	0.0135246	0.00157947	3.23003e-07	0.000158432	0.000321511	4.92744e-05	2.55757e-07	4.0196e-07	1.39951e-07	6.26987e-07	1.69198e-07	9.04844e-07	0.00188699	1.7075e-06	1.21591e-06	0.0749129	1.76353e-06	5.18785e-06	0.215937	0.0138697	4.00485e-06	0.0568561	2.21248e-06	2.57753e-06
TCGA-CV-A465-01A-11R-A266-07	0.240774	0.455172	0.279387	2.23605e-07	2.38777e-07	5.32075e-07	7.01181e-07	7.746e-07	0.000230842	2.91509e-07	2.56228e-07	0.000235398	3.78963e-07	8.79714e-07	2.6885e-07	1.24071e-07	1.49716e-06	1.29108e-07	4.96964e-07	1.50459e-07	3.58329e-07	1.44039e-07	5.97802e-07	0.000151265	2.82956e-07	5.44624e-07	0.0146038	2.59714e-07	8.43599e-07	2.13488e-07	1.75664e-07	1.82246e-07	0.00528741	0.00414805	0.00514707
TCGA-CV-A468-01A-11R-A266-07	0.241069	0.262591	0.171068	5.94814e-07	2.69152e-07	7.63079e-07	1.20485e-06	1.48524e-06	0.0283235	4.29333e-07	2.70255e-07	0.0374619	0.00185777	4.72548e-07	0.000355658	0.00976037	2.09998e-06	5.9351e-07	3.79037e-07	1.54677e-07	4.73588e-07	1.57249e-07	6.95715e-07	0.0142173	9.32802e-07	8.33922e-07	0.0449338	4.2571e-06	0.00342846	0.12038	0.0446075	8.56729e-07	0.0197826	0.000145404	0.0010342
TCGA-CV-A6JD-01A-11R-A31N-07	0.000301731	6.41426e-07	0.717334	4.91087e-07	2.0788e-07	3.21513e-07	1.03601e-06	6.64304e-07	0.0149088	3.37476e-07	2.08591e-07	0.0370036	0.03635	2.84152e-07	6.69097e-05	6.76157e-07	5.06618e-07	3.67964e-07	3.44516e-07	1.51596e-07	2.75103e-07	1.54277e-07	1.34278e-06	9.56539e-05	1.02704e-06	2.98853e-07	0.0488662	1.99581e-06	1.13483e-06	0.134087	5.16621e-07	0.0109237	2.41393e-06	4.67218e-05	0.000253136
TCGA-CV-A6JE-01A-11R-A31N-07	0.0132857	0.245555	0.573573	5.19141e-07	2.48024e-07	8.81193e-07	1.75068e-06	2.22724e-06	0.0222526	2.45548e-07	2.71314e-07	0.0361147	0.00161097	2.66266e-07	2.45958e-07	4.0274e-07	5.27165e-07	3.33642e-07	3.42386e-07	3.90338e-07	3.32655e-07	3.17651e-07	3.9239e-07	0.000219179	4.90534e-07	1.33327e-06	0.0173734	1.29771e-06	1.00256e-06	0.0898496	1.79774e-05	9.34645e-05	3.97809e-05	6.69186e-07	4.65224e-07
TCGA-CV-A6JM-01A-11R-A31N-07	0.0419286	0.551394	0.368683	3.18675e-07	2.81924e-07	1.4839e-06	4.79436e-07	0.00071453	0.000377144	2.62314e-07	1.85025e-07	0.0207094	2.91085e-07	1.87193e-07	2.20223e-07	1.73133e-07	3.59092e-07	2.47284e-07	2.84962e-07	2.24442e-07	2.38182e-07	2.30438e-07	3.00989e-07	0.000186034	2.67533e-07	0.000469759	0.00532171	3.86441e-07	5.31344e-07	0.00639816	6.68901e-07	1.23761e-06	0.00380842	5.19926e-07	3.30159e-07
TCGA-CV-A6JN-01A-11R-A31N-07	0.0893507	0.46857	0.417864	4.3944e-07	1.63127e-07	4.00591e-07	7.68418e-07	1.74897e-06	0.00444799	2.74047e-07	4.56042e-07	0.00888171	0.00051758	1.04607e-06	2.11895e-07	0.00265699	8.34713e-06	2.22618e-07	3.78212e-07	2.09745e-07	4.52708e-07	2.09083e-07	8.1064e-07	9.19831e-05	5.51088e-07	0.000255133	0.00624244	8.63384e-07	1.09957e-06	2.2487e-07	2.63156e-07	2.79575e-07	0.00110204	2.04789e-07	3.09513e-07
TCGA-CV-A6JO-01B-11R-A34R-07	0.0771855	0.386047	0.44428	7.84074e-07	2.03978e-07	6.85666e-07	7.76251e-07	5.60358e-07	0.0171633	2.34238e-07	3.66201e-07	0.0361853	2.41567e-06	8.15573e-07	1.66838e-07	0.00564475	1.18641e-06	4.50747e-07	4.37276e-07	2.00516e-07	6.99606e-07	1.34014e-07	6.67405e-07	0.000116213	1.10812e-06	1.63611e-05	0.0282284	0.00194978	0.00211947	0.00101767	1.88389e-06	1.50378e-06	2.98335e-05	7.95704e-07	7.68862e-07
TCGA-CV-A6JT-01A-11R-A31N-07	0.119486	0.425784	0.281846	2.8394e-07	1.80948e-07	5.86401e-07	6.66703e-07	5.54086e-07	0.00217283	2.51256e-07	2.23964e-07	0.0171764	0.00347146	2.45458e-07	4.03125e-07	7.61782e-07	6.05734e-07	3.30673e-07	3.23825e-07	1.45477e-07	4.79729e-07	1.73657e-07	4.16839e-07	2.13436e-05	6.4538e-07	0.000306488	0.0109486	5.57307e-07	4.40978e-07	0.100816	4.55567e-07	5.13982e-07	0.037961	2.62932e-07	2.87861e-07
TCGA-CV-A6JU-01A-11R-A31N-07	0.044816	0.172772	0.512672	2.56522e-07	1.91924e-07	6.57367e-07	0.00323268	3.10687e-05	0.00190417	2.50655e-07	1.88979e-07	0.041161	2.51331e-07	2.33543e-07	4.12512e-07	4.99592e-07	3.70919e-07	2.44073e-07	2.50565e-07	3.14264e-07	3.98576e-07	1.92938e-07	2.62452e-07	0.00563492	3.79615e-07	0.0010485	0.027851	4.37001e-07	0.000653058	0.00187091	0.0464862	4.04598e-06	0.139856	7.78086e-07	4.1968e-05
TCGA-CV-A6JY-01A-11R-A31N-07	0.303797	0.600719	0.0665123	4.18122e-07	4.16259e-07	1.22642e-06	1.1246e-06	1.03628e-06	0.000105844	0.000915185	2.91141e-07	1.25624e-06	3.60204e-07	0.00115697	0.000502199	2.29308e-07	8.78396e-05	3.93937e-07	9.03376e-07	2.25556e-07	2.72585e-07	1.40963e-07	5.30148e-07	0.0014391	6.46135e-07	2.57459e-06	0.0243684	6.09418e-07	0.000273756	2.21945e-07	3.74742e-07	3.1289e-07	0.000108141	5.89456e-07	7.3738e-07
TCGA-CV-A6JZ-01A-11R-A31N-07	0.00577191	0.101354	0.551247	2.57893e-07	1.38668e-07	2.48733e-07	2.26662e-07	7.94553e-05	0.0389064	1.82292e-07	1.36696e-07	0.101618	4.68402e-07	1.81611e-07	2.74993e-07	0.00797298	3.23064e-07	2.1712e-07	3.39101e-07	9.94258e-08	1.78053e-07	8.14949e-08	4.03118e-07	0.0325413	6.3343e-07	1.40627e-06	0.0428388	1.22059e-06	0.000119591	0.117534	9.12146e-07	8.36713e-06	1.78434e-07	3.5976e-07	3.56537e-07
TCGA-CV-A6K0-01B-21R-A31N-07	0.102075	0.119393	0.415213	5.57463e-07	4.67815e-07	9.84186e-07	6.43292e-05	0.00179267	0.0198619	5.59422e-07	3.09932e-07	0.0216287	0.00997162	1.2562e-06	3.97553e-06	0.000712923	4.04847e-05	4.69327e-07	1.3608e-06	1.72701e-07	4.10564e-07	1.40611e-07	6.34587e-07	0.0254176	9.07781e-07	0.00151737	0.0935549	1.75465e-06	0.00434504	0.078316	0.03796	5.76126e-06	0.0640108	0.00410519	0.00577736
TCGA-CV-A6K1-01A-11R-A31N-07	0.187657	0.324905	0.428692	4.20534e-07	2.77009e-07	2.94165e-06	1.14827e-06	0.00627664	0.0059464	2.16429e-07	3.82903e-07	0.0105962	6.46232e-07	3.30832e-07	9.94272e-07	5.2334e-07	4.31032e-07	2.98428e-07	3.50966e-07	2.52916e-07	3.12439e-07	1.79582e-07	3.75372e-07	0.00482588	5.48095e-07	2.19924e-06	0.0223267	5.5876e-07	9.41986e-07	0.00724967	8.11789e-07	0.00119051	0.000317561	4.53572e-07	3.80505e-07
TCGA-CV-A6K2-01A-11R-A31N-07	0.130821	0.228342	0.514499	5.29992e-07	3.54126e-07	6.31782e-07	1.47949e-06	9.49691e-07	0.00879193	4.58991e-07	4.18732e-07	0.0267679	5.00844e-07	6.36527e-06	5.07465e-07	2.19084e-07	4.86255e-07	4.00354e-07	7.75505e-07	1.66198e-07	6.83724e-07	1.55468e-07	8.76809e-07	0.0033815	4.65436e-07	9.56009e-07	0.0271892	0.0251418	0.00293464	0.0106764	0.0214331	7.08332e-07	6.83655e-07	2.60862e-06	1.44904e-05
TCGA-CX-7082-01A-11R-2016-07	0.040176	0.220616	0.478532	2.75451e-07	2.81736e-07	3.90193e-07	6.05275e-07	6.16243e-07	0.00387696	2.69856e-07	1.79807e-07	0.00978587	2.20037e-07	2.79264e-07	2.38885e-07	1.66436e-07	6.70258e-06	2.00068e-07	5.32481e-07	1.3665e-07	1.45782e-07	8.46894e-08	3.08333e-07	0.0392173	2.23674e-07	0.0162784	0.0846124	6.61533e-07	1.08097e-06	0.0134962	0.040438	0.00804855	0.0316522	0.0132575	0.0160315
TCGA-CX-7085-01A-21R-2016-07	0.230608	0.171102	0.144782	7.30918e-07	2.47743e-07	6.79163e-07	9.53557e-06	2.20601e-06	0.0160677	2.15702e-07	4.14077e-07	0.0358528	8.1534e-05	0.0235678	0.000502213	0.00355324	0.000577537	3.57375e-07	9.2475e-07	2.11052e-07	3.24018e-07	2.18353e-07	1.20914e-06	0.0133689	1.16768e-06	0.000341207	0.109838	8.13941e-07	0.00131656	0.157307	0.0548822	1.49727e-06	0.0362305	3.3506e-07	5.38913e-07
TCGA-CX-7086-01A-11R-2081-07	0.273827	0.266084	0.370073	4.01274e-07	1.7492e-07	4.71336e-07	1.03364e-06	1.77349e-06	0.00302155	2.0939e-07	2.27994e-07	0.00321301	4.52147e-07	7.02311e-05	1.72733e-07	1.64308e-07	6.92052e-07	1.2625e-07	4.46183e-07	9.26514e-08	1.5455e-07	8.43359e-08	2.0807e-07	0.0259368	2.03687e-07	4.83555e-07	0.0385	0.00714632	0.00976312	4.37108e-07	0.00230717	2.90516e-07	3.66615e-05	1.30415e-05	8.21763e-06
TCGA-CX-7219-01A-11R-2016-07	0.104855	0.100733	0.451379	2.39284e-07	3.19288e-07	2.64909e-07	4.80833e-06	1.2427e-06	0.0101331	2.67877e-07	1.87712e-07	0.0408368	2.86671e-07	0.000719048	6.48658e-06	1.73377e-07	3.88312e-07	1.63373e-07	4.40377e-07	1.02626e-07	1.97411e-07	7.99812e-08	3.50344e-07	0.0115457	5.08424e-07	7.26837e-07	0.113733	5.31842e-07	0.000242617	0.165734	8.35081e-07	2.02678e-06	6.72572e-05	7.12424e-07	1.12678e-06
TCGA-CX-A4AQ-01A-11R-A24Z-07	0.00313186	2.57251e-06	0.470546	7.85776e-07	3.29784e-07	1.18901e-06	0.00631448	0.022504	0.00799445	3.27935e-07	2.61934e-07	0.0396301	0.0218525	3.89067e-07	3.74825e-07	0.00384219	2.42704e-06	2.24049e-06	6.0209e-07	2.36461e-07	5.65802e-07	1.98447e-07	1.83595e-06	0.116818	7.62307e-07	0.00600505	0.100588	5.79125e-07	0.00958273	0.000172191	0.076751	0.0494122	0.000235768	0.0646038	0.0640125
TCGA-D6-6515-01A-21R-1873-07	0.0460269	0.120139	0.333095	3.09813e-07	1.65731e-07	3.84725e-07	1.92124e-06	0.000224827	0.0389458	2.07683e-07	2.06312e-07	0.0685708	0.0363529	2.44792e-07	0.000276654	0.00220017	9.87773e-07	3.36232e-07	3.47888e-07	1.38524e-07	1.75247e-07	1.08083e-07	4.14794e-07	0.022956	4.47183e-07	0.000205081	0.10023	3.48064e-07	0.000271012	0.213204	0.0113178	1.17613e-05	0.00440704	0.00155883	0.00217274
TCGA-D6-6516-01A-11R-1873-07	0.103209	0.553769	0.244732	4.57562e-07	1.86685e-07	2.06847e-07	6.54771e-07	6.6277e-06	0.0137087	2.31966e-07	3.25284e-07	0.0157592	4.11827e-06	3.86489e-07	0.000860239	1.3764e-06	1.60681e-05	5.08259e-07	5.48388e-07	1.20374e-07	3.20716e-07	9.40729e-08	4.34149e-07	0.00208739	5.66627e-07	3.95046e-06	0.055713	0.0038682	0.00400596	6.00312e-07	0.002224	5.3635e-07	2.47812e-05	5.94276e-07	1.26844e-06
TCGA-D6-6517-01A-11R-1873-07	0.0204967	0.0543326	0.803661	3.72533e-07	1.70297e-07	2.58967e-07	1.40876e-05	2.55972e-06	0.00294865	1.7143e-07	1.64806e-07	0.0161847	0.00454597	1.00267e-06	7.53945e-05	3.89942e-07	7.43792e-07	4.42011e-07	4.77639e-07	2.26585e-07	2.13051e-07	1.76416e-07	6.23557e-07	0.00404886	3.58597e-07	0.00100994	0.061819	3.79852e-07	5.03876e-07	0.0308445	1.11592e-06	7.60669e-06	2.2556e-07	3.37273e-07	3.61129e-07
TCGA-D6-6823-01A-11R-1915-07	0.0315921	0.130484	0.717855	4.21879e-07	1.65343e-07	9.18941e-07	5.09448e-07	2.04792e-06	0.00501729	2.50906e-07	2.55391e-07	0.00193324	0.000466748	0.00189548	6.68145e-05	9.70186e-08	7.61917e-07	2.04424e-07	6.73944e-07	8.13067e-08	1.4638e-07	7.57188e-08	1.40807e-07	0.012279	2.68916e-07	4.21381e-05	0.0695584	2.01743e-07	7.65138e-07	0.0218316	0.0038326	0.00243392	0.000703008	5.57506e-07	9.57657e-07
TCGA-D6-6824-01A-11R-1915-07	0.214277	3.90592e-07	0.307038	4.01966e-07	2.04025e-07	4.04492e-07	1.14857e-06	6.27561e-07	0.0219659	2.84694e-07	1.66927e-07	0.0614452	3.08521e-05	1.21366e-06	0.00105416	8.22364e-07	0.000490874	2.6947e-07	6.30253e-07	1.83149e-07	2.71096e-07	1.34569e-07	5.87009e-07	0.0273946	4.246e-07	0.00555367	0.119449	6.24578e-07	0.0499484	0.011594	0.146483	0.00738515	0.000275297	0.0256071	0.0259354
TCGA-D6-6825-01A-21R-1915-07	0.0550233	0.340241	0.342334	5.55368e-07	2.31308e-07	3.54029e-07	0.000928746	4.89383e-06	0.0360572	1.8163e-07	2.82876e-07	0.053302	7.38366e-07	8.36113e-06	0.000316894	0.000104747	6.96108e-05	6.74251e-07	1.08335e-06	1.23459e-07	2.80168e-07	9.12189e-08	6.51408e-07	0.00830489	1.60137e-06	0.00100923	0.0985783	4.23834e-07	0.000388207	0.0477223	0.00506336	1.14081e-06	0.0105333	1.50682e-06	3.6473e-06
TCGA-D6-6826-01A-11R-1915-07	0.0589301	1.05948e-05	0.605213	5.14341e-07	2.19898e-07	3.90847e-07	3.34121e-06	5.79301e-07	0.00901292	2.41682e-07	2.32233e-07	0.0712607	7.10977e-07	0.0119429	0.000295257	1.40216e-07	2.9144e-07	1.47877e-07	3.90789e-05	1.15486e-07	2.2983e-07	1.16015e-07	4.88845e-07	0.00235277	2.72567e-07	0.000434525	0.162567	4.75594e-07	0.000582205	0.0322136	0.0373742	0.00523975	0.00027621	0.00224636	0.00182088
TCGA-D6-6827-01A-11R-1915-07	0.0674372	7.00579e-05	0.430822	4.6478e-07	5.00029e-07	3.89981e-07	0.000142804	0.00131149	0.0072389	0.00127486	2.32307e-07	0.00514219	0.00157488	2.87679e-07	4.39208e-05	1.19351e-07	2.67963e-07	1.60173e-07	1.0765e-06	1.00462e-07	2.09283e-07	7.17795e-08	2.4778e-07	0.145533	1.83789e-07	3.49381e-06	0.162722	2.32724e-07	1.29658e-06	5.82322e-07	0.0700449	0.00225153	0.000792442	0.103588	0.109987
TCGA-D6-8568-01A-11R-2403-07	0.0443253	0.0409513	0.621524	8.65466e-07	4.02529e-07	1.2703e-06	7.13973e-07	2.04066e-06	0.00523314	3.95924e-07	3.98401e-07	0.00940117	7.14759e-07	0.0114467	0.000316537	6.23985e-07	1.99096e-06	3.8517e-07	8.91261e-07	3.08975e-07	6.16232e-07	2.47621e-07	9.31907e-07	0.00310486	2.15591e-06	2.23504e-06	0.12073	0.00410179	0.00758957	0.023525	0.063712	0.00738472	0.0366353	1.57716e-06	9.70607e-06
TCGA-D6-8569-01A-11R-2403-07	0.0533833	0.0979548	0.658866	7.14409e-07	2.75779e-07	6.64008e-07	2.82772e-06	5.71525e-06	0.00995341	3.04308e-07	5.93626e-07	0.0129412	0.00127333	3.55415e-06	0.000125131	1.48565e-06	2.44596e-06	9.38373e-07	6.01204e-07	2.09178e-07	4.34961e-07	1.2301e-07	9.75752e-07	0.0155594	6.39499e-07	0.00118054	0.0857788	6.58364e-07	3.93269e-06	0.0544503	1.98917e-06	1.13501e-05	0.00849252	1.10225e-06	9.57507e-07
TCGA-D6-A4Z9-01A-11R-A24Z-07	0.0723545	0.171928	0.62944	5.36808e-07	2.40407e-07	1.09377e-06	9.73811e-07	8.83329e-06	0.00786035	3.11045e-07	2.24893e-07	0.00811381	3.52947e-07	1.22844e-06	0.000131302	3.93231e-07	6.29326e-07	2.4909e-07	8.07385e-07	1.62375e-07	4.62709e-07	1.31207e-07	6.97906e-07	0.00592298	3.69278e-07	0.00345317	0.066333	7.87822e-07	1.34079e-06	0.0271874	3.2347e-06	6.31972e-06	0.00724436	2.29477e-06	1.40469e-05
TCGA-D6-A4ZB-01A-11R-A24Z-07	0.140862	0.286131	0.424153	8.36965e-07	5.22351e-07	1.01764e-06	3.26908e-06	1.14728e-06	0.00640546	7.6679e-07	2.83191e-07	0.011545	3.71431e-07	0.00059283	0.000116963	2.44821e-07	5.41001e-06	2.91384e-07	9.26307e-07	1.96072e-05	4.28288e-07	0.000435999	8.82493e-07	0.00707488	7.97053e-07	0.00483822	0.0644075	8.98594e-07	3.19046e-05	0.0037482	0.0368131	0.00591333	0.000466346	0.00642617	0.00732556
TCGA-D6-A6EK-01A-11R-A31N-07	0.382763	0.417266	0.155747	4.56512e-07	1.97434e-07	9.18818e-07	6.38428e-07	0.00793252	0.00563469	3.81532e-07	2.95108e-07	0.011768	0.00185826	4.71434e-07	0.000242343	0.00595841	8.80504e-07	5.25775e-07	5.37933e-07	2.7009e-07	4.87543e-07	3.76048e-07	6.33505e-07	0.001783	7.45733e-07	4.34239e-07	0.00825589	9.53258e-07	8.02339e-05	5.19457e-07	0.000259076	5.50639e-07	0.000442159	3.10837e-07	3.72479e-07
TCGA-D6-A6EM-01A-21R-A31N-07	0.00159153	0.0820147	0.582546	3.82893e-07	2.3578e-07	8.80075e-07	6.9231e-07	0.0346228	0.0133721	2.0912e-07	2.5349e-07	0.0622373	8.43315e-07	2.65063e-07	7.68972e-06	0.0271553	3.76774e-07	3.40118e-07	3.12662e-07	4.72885e-07	4.26913e-07	2.11888e-07	4.53871e-07	0.00397069	9.18669e-07	0.00108416	0.0196561	1.18434e-06	0.00278557	1.19179e-06	0.00566232	1.3767e-05	0.163269	5.44382e-07	6.55719e-07
TCGA-D6-A6EN-01A-11R-A31N-07	0.0154074	0.0433486	0.745245	3.40878e-07	2.21109e-07	4.18704e-07	8.14519e-07	0.0241795	0.0374266	3.80615e-07	3.31924e-07	0.0744093	1.19366e-06	3.09451e-07	0.000206649	0.0253233	5.85477e-07	4.65197e-07	2.62365e-07	2.92209e-07	5.51748e-07	2.06797e-07	3.81441e-07	0.000393688	4.13216e-07	0.00168413	0.0179362	0.00543913	0.000516727	0.00567656	0.000545532	0.00220911	4.51666e-05	6.51542e-07	4.16801e-07
TCGA-D6-A6EO-01A-11R-A31N-07	0.113112	0.206217	0.507126	3.22827e-07	1.75403e-07	6.51312e-07	8.1254e-07	1.06332e-06	0.0111248	2.81809e-07	2.14225e-07	0.00257874	1.97957e-07	4.50297e-07	0.000118861	1.10934e-07	5.55787e-07	1.93771e-07	6.3424e-07	1.43418e-07	1.76519e-07	9.92139e-08	2.55142e-07	0.0115658	2.72985e-07	9.75101e-07	0.0916012	6.74483e-07	0.00152035	3.66655e-07	0.0198282	0.00274264	4.18069e-05	0.0324132	0.0291339
TCGA-D6-A6EP-01A-11R-A31N-07	0.000348065	3.98694e-05	0.37406	3.45788e-07	2.14472e-07	1.8501e-06	5.3447e-07	0.00684506	5.45968e-06	4.90446e-07	1.65834e-07	0.00627528	3.05468e-07	1.93075e-07	6.42268e-07	2.62723e-07	6.71949e-07	1.80625e-07	2.7934e-07	2.81063e-07	3.76766e-07	2.06214e-07	3.32723e-07	0.0380016	2.1309e-07	0.0144753	0.0843771	3.83949e-07	4.85244e-07	0.281625	0.128289	0.000643368	0.00416775	0.0608389	0.0657675
TCGA-D6-A6EQ-01A-11R-A31N-07	0.0444813	0.294562	0.520738	5.67535e-07	4.148e-07	4.91628e-07	6.46056e-07	3.11691e-05	0.00454022	4.94543e-07	2.78715e-07	0.0201575	0.00577964	5.49814e-07	0.000316108	1.54855e-06	9.02477e-07	4.77353e-07	4.89267e-07	2.33388e-07	4.61629e-07	2.4027e-07	7.0429e-07	0.000909518	1.34954e-06	0.00405919	0.0237932	0.000988225	1.57371e-06	0.078704	0.000694471	0.000198978	3.41813e-05	8.22149e-07	4.62693e-07
TCGA-D6-A6ES-01A-12R-A31N-07	0.157311	0.565421	0.146256	4.47226e-07	2.28347e-07	5.46808e-07	3.55608e-07	1.94199e-06	0.000149625	2.53597e-07	3.73467e-07	0.0076732	3.85058e-07	5.16159e-07	2.54645e-07	2.47201e-07	3.85626e-07	2.46362e-07	4.17222e-07	2.19026e-07	2.79988e-07	1.94812e-07	2.50751e-07	2.92409e-05	2.68068e-07	9.26428e-06	1.84434e-07	0.122843	2.44316e-07	1.36543e-07	2.8912e-07	1.97519e-07	0.000299656	1.88866e-07	2.18617e-07
TCGA-D6-A74Q-01A-11R-A34R-07	0.0881576	0.150077	0.56321	5.23598e-07	3.13387e-07	6.39831e-07	1.17893e-06	7.17842e-05	0.017202	4.86672e-07	2.97332e-07	0.00621462	3.68568e-07	7.9474e-07	0.00355138	1.66309e-07	5.56429e-07	2.32952e-07	7.61784e-07	4.30028e-07	6.33463e-07	4.26158e-07	7.78211e-07	0.0281898	3.02539e-07	0.0057877	0.0625189	0.000307355	0.0018519	0.0279153	0.0403646	0.000509026	0.000443914	0.00361783	0.00288863
TCGA-DQ-5624-01A-01R-1873-07	0.0571548	0.144448	0.589557	2.68844e-07	1.70348e-07	4.17596e-07	7.64575e-05	2.36014e-07	0.00132459	1.64357e-07	1.21612e-07	0.00464164	0.00897734	4.93244e-07	0.000489935	1.96108e-07	7.46681e-07	1.86712e-07	5.37383e-07	2.01551e-07	3.33757e-07	1.65981e-07	7.39057e-05	0.000205183	6.3749e-07	0.000220523	0.0716143	5.34987e-07	1.59239e-06	0.10546	0.000510309	6.04599e-07	0.0152381	3.79221e-07	6.76472e-07
TCGA-DQ-5625-01A-01R-1873-07	0.0219068	0.271866	0.400027	3.80147e-07	2.00472e-07	7.01944e-07	5.21958e-07	1.14896e-06	0.027527	1.97762e-07	2.52007e-07	0.0388518	0.00338707	3.00966e-07	1.18129e-07	0.00695246	4.55932e-07	2.7571e-07	3.8219e-07	1.13201e-07	3.62686e-07	1.29005e-07	8.0285e-07	0.000110959	7.23098e-07	0.00111582	0.0448434	3.45903e-07	0.0113325	0.0226854	0.000686072	2.09942e-06	0.148698	2.59314e-07	3.61591e-07
TCGA-DQ-5629-01A-01R-1873-07	0.0343944	0.0951488	0.687698	3.21034e-07	3.62627e-07	8.76595e-07	7.30861e-07	1.01659e-06	0.00102278	3.82737e-07	1.92073e-07	0.00345859	2.34019e-07	3.57442e-07	2.92556e-06	1.35026e-07	4.00195e-07	1.46067e-07	5.88422e-07	2.00716e-07	2.81011e-07	1.35084e-07	3.72609e-07	0.0146248	2.75161e-07	5.81916e-05	0.0867912	6.36661e-07	4.19147e-05	0.0357284	0.0220981	0.00588855	4.28905e-06	0.0130315	0.0148039
TCGA-DQ-5630-01A-01R-1873-07	0.101063	0.131604	0.424643	2.70866e-07	2.04423e-07	9.50977e-07	7.98817e-07	4.80025e-07	0.022259	2.05044e-07	2.25719e-07	0.0592394	7.83472e-06	3.40376e-07	4.62139e-06	0.0168148	2.68786e-07	3.42588e-07	3.23886e-07	1.35734e-07	4.72766e-07	1.95935e-07	8.61719e-07	0.000667318	9.49688e-07	9.93931e-05	0.0477708	5.0491e-07	0.00243674	0.171666	5.59107e-05	2.6257e-06	0.021658	6.82872e-07	2.25095e-06
TCGA-DQ-5631-01A-01R-1873-07	3.58218e-05	2.09013e-07	0.798711	1.57055e-07	1.16806e-07	3.81809e-07	5.4969e-07	6.84686e-07	0.000364304	1.31764e-07	9.03802e-08	0.00286576	0.00388985	2.4491e-07	2.04656e-05	8.75507e-08	2.06307e-07	8.74227e-08	3.21695e-07	8.79605e-08	1.18589e-07	9.68367e-08	1.84755e-07	0.000761179	2.45741e-07	0.000292281	0.104762	2.02609e-07	4.15181e-07	0.0796519	2.98812e-07	0.00584969	0.00278833	2.09829e-06	1.76656e-05
TCGA-DQ-7588-01A-11R-2081-07	0.00976876	0.0440648	0.921993	2.35115e-07	1.57115e-07	3.47754e-07	2.70482e-07	1.13794e-06	7.75123e-05	2.29484e-07	1.36131e-06	1.23872e-05	1.82511e-07	3.26241e-05	1.87318e-07	1.15179e-07	2.32378e-07	1.35625e-07	3.58204e-07	9.70739e-08	1.78274e-07	8.40932e-08	1.83382e-07	1.67434e-06	1.74046e-07	0.000415945	0.0199488	2.85494e-07	3.30772e-07	0.00367545	1.14281e-06	8.31554e-07	4.70494e-07	3.32315e-07	2.0763e-07
TCGA-DQ-7589-01A-11R-2232-07	0.0712886	0.197213	0.472334	3.25142e-07	1.64089e-07	4.37461e-07	4.75116e-07	7.67599e-05	0.000427958	2.59308e-07	1.36444e-07	0.00151099	1.40707e-07	4.86731e-07	3.20179e-07	8.70577e-08	1.09271e-07	1.25941e-07	2.74899e-07	8.09746e-08	1.11233e-07	6.32071e-08	1.22636e-07	0.0264031	1.28391e-07	0.00178595	0.110065	2.76618e-07	5.58028e-07	0.0409625	0.0422143	0.00349612	3.87193e-06	0.0322126	0.0365709
TCGA-DQ-7590-01A-11R-2232-07	0.0349379	2.10735e-06	0.40188	4.45942e-07	2.35917e-07	5.03226e-07	1.04854e-06	0.0171804	0.0295406	2.39906e-07	1.81552e-07	0.171878	2.37768e-06	3.54883e-07	0.00053335	5.7327e-07	3.36293e-07	3.67313e-06	3.7227e-07	1.32796e-07	2.51727e-07	1.1464e-07	4.28194e-07	0.107276	3.48227e-07	4.78805e-07	0.0965972	7.15275e-07	0.00730116	0.0682402	0.0268391	0.00624871	0.00742671	0.0241059	0.0259391
TCGA-DQ-7591-01A-11R-2081-07	0.0093636	0.0494017	0.507013	4.01888e-07	3.19047e-07	4.83669e-07	6.96455e-07	0.047406	0.0157814	2.89122e-07	1.9449e-07	0.0161473	0.00352756	4.32796e-07	2.63473e-07	3.28156e-07	3.75669e-07	6.41434e-06	6.13274e-07	1.65184e-07	3.11586e-07	1.52297e-07	2.64224e-07	0.168655	2.88142e-07	1.67656e-06	0.051358	4.47131e-06	0.0622586	6.4295e-07	0.0194309	0.0138837	0.00113423	0.0346202	0.0337857
TCGA-DQ-7592-01A-11R-2081-07	0.0193863	0.231789	0.5397	4.97208e-07	2.31612e-07	6.42972e-07	1.20356e-06	3.63999e-07	0.0129146	4.3564e-07	2.82934e-07	0.0148585	3.16798e-07	5.75572e-07	6.20877e-07	3.55551e-07	8.36394e-07	4.67448e-07	5.3691e-07	1.8735e-07	4.65625e-07	1.31116e-07	1.38969e-06	0.000200452	1.27756e-06	5.04181e-07	0.0828902	9.9103e-07	0.000655392	0.064245	0.0145108	1.44535e-06	0.0188348	8.85264e-07	6.56537e-07
TCGA-DQ-7593-01A-11R-2232-07	0.183868	0.0378885	0.276468	3.19174e-07	3.5445e-07	4.98375e-07	9.48824e-06	0.0657363	0.0232572	5.07649e-07	2.18811e-07	0.0235704	0.0029194	1.72428e-06	0.000864258	7.53098e-07	6.39442e-05	3.34253e-05	7.70125e-07	2.05717e-07	3.98562e-07	1.46567e-07	8.25772e-07	0.200977	4.65209e-07	0.00823606	0.0315324	0.00782891	0.0683122	5.66154e-07	0.0438574	0.00200706	1.85344e-06	0.0225603	0.0218879
TCGA-DQ-7594-01A-11R-2232-07	0.174082	0.0548699	0.3829	5.97108e-07	1.49156e-07	2.81274e-07	4.4294e-06	0.00486336	0.0272769	4.1888e-07	4.13533e-07	0.0185421	5.09097e-07	4.68201e-07	9.45908e-05	2.98712e-07	2.69383e-07	2.20696e-07	6.23826e-07	1.28256e-07	2.11476e-07	1.05359e-07	2.88046e-07	0.111367	4.65006e-07	0.000419942	0.0713626	0.000440833	0.0668385	5.79103e-07	0.0401383	0.00298089	0.0285678	0.0152445	0.0155579
TCGA-DQ-7595-01A-11R-2232-07	0.196778	0.0406698	0.515552	2.97056e-07	3.29474e-07	1.03023e-06	0.000363208	0.000435812	0.00702478	5.02802e-07	2.27002e-07	0.00417457	9.64542e-07	4.92935e-07	0.000408995	3.02754e-07	4.1262e-07	2.67189e-07	1.17195e-06	1.26296e-07	2.68611e-07	1.09621e-07	4.00346e-07	0.050121	3.52538e-07	0.000347454	0.105929	7.27724e-07	0.00692146	0.0023608	0.0294957	0.00318493	0.00082333	0.0354013	0.0358421
TCGA-DQ-7596-01A-11R-2232-07	0.351061	0.0389315	0.371732	2.61815e-07	2.15027e-07	3.81459e-07	5.76845e-07	0.020621	0.00198482	2.86126e-07	1.31455e-07	0.00470382	0.000156944	6.02959e-07	0.000148746	1.71519e-07	4.90249e-07	4.16907e-07	6.36428e-07	9.94693e-08	1.84744e-07	7.38662e-08	2.47205e-07	0.102942	2.50812e-07	0.00440672	0.0403329	0.00383403	0.0405653	2.41083e-07	0.0112566	0.000558712	3.48194e-07	0.00675845	0.00741331
TCGA-F7-7848-01A-11R-2132-07	0.168829	0.0842262	0.469188	3.31492e-07	2.62537e-07	5.3852e-07	1.08367e-05	5.95865e-07	0.0158481	2.92407e-07	3.76428e-07	0.020538	8.02594e-07	0.00149333	0.000152328	2.7125e-07	6.60697e-07	1.91987e-07	1.04595e-06	1.00218e-07	1.99227e-07	1.03409e-07	3.15152e-07	0.039364	2.7477e-07	3.81423e-05	0.0945494	7.51305e-07	0.02499	5.37205e-07	0.0673956	6.91298e-07	1.28019e-05	0.0133557	0.0146314
TCGA-F7-8298-01A-11R-2403-07	0.000482421	0.013968	0.75317	5.87927e-07	3.50741e-07	8.06315e-07	7.25471e-07	1.40246e-06	0.00542777	4.74822e-07	3.74452e-07	0.0144681	1.18159e-06	1.02685e-06	5.40862e-06	2.64425e-07	5.88798e-07	3.50798e-07	6.37135e-07	1.66095e-07	4.48095e-07	1.8843e-07	6.38724e-07	0.00237239	7.85461e-07	9.1991e-07	0.110879	1.23614e-06	0.00243855	0.0894653	0.00360295	0.00120844	0.00197974	0.000518084	0.000750633
TCGA-F7-8489-01A-31R-2403-07	0.0123541	0.169423	0.56022	7.1878e-07	2.24828e-07	5.49028e-07	2.19267e-06	1.36045e-06	0.0226975	4.8821e-07	3.41552e-07	0.0459209	0.00204116	5.03238e-07	1.63115e-06	0.00419092	0.0008166	1.05257e-06	8.67358e-07	3.55743e-07	8.03883e-07	3.65723e-07	8.05503e-06	0.00112649	0.000750701	1.10469e-06	0.0919446	0.0311309	0.00279525	0.0143322	0.0294844	1.3914e-05	4.79207e-05	0.0106893	0.0101171
TCGA-F7-A50G-01A-11R-A266-07	0.20878	0.597289	0.0783264	6.29965e-07	4.36194e-07	7.70986e-07	1.50351e-06	9.0885e-07	0.015633	5.9338e-07	1.95403e-07	0.0282242	0.00172117	3.03707e-06	0.000186477	4.46048e-06	0.000500476	8.10111e-07	1.07399e-06	2.28949e-07	4.20073e-07	1.26268e-07	1.87042e-06	0.00154563	1.22315e-06	8.65211e-06	0.0523522	9.19396e-07	0.00298939	0.00228293	0.00774637	2.34137e-05	0.00236795	3.13877e-06	4.34943e-06
TCGA-F7-A50I-01A-11R-A28V-07	0.143996	0.0754019	0.619314	1.06395e-06	4.8949e-07	6.82524e-07	8.02599e-07	1.33328e-06	0.00597303	5.54153e-07	8.51797e-07	0.0134188	0.00417057	0.00045333	0.00010831	1.35415e-06	3.02937e-06	3.57408e-07	1.60071e-06	3.49665e-07	9.37891e-07	2.59763e-07	1.64697e-06	0.000962443	8.52975e-07	1.08176e-06	0.0538095	3.47528e-06	0.031488	0.0323879	0.0183589	9.51715e-05	2.74968e-06	3.84259e-05	3.00448e-05
TCGA-F7-A50J-01A-21R-A28V-07	0.163077	0.44734	0.334997	1.51276e-06	3.35536e-07	7.54356e-07	4.93154e-07	8.96041e-07	0.00401244	3.89364e-07	6.64072e-07	0.00476994	3.73966e-05	0.00053805	5.81233e-07	5.07915e-07	1.18848e-06	5.24106e-07	5.32982e-07	2.01934e-07	3.53549e-07	1.82351e-07	1.02897e-06	0.000467898	8.79304e-07	1.60851e-06	0.0241972	0.000921929	1.81886e-06	0.0187667	3.45954e-06	1.39551e-06	0.000854963	3.48056e-07	2.90085e-07
TCGA-F7-A61S-01A-11R-A28V-07	0.102682	0.252157	0.541576	9.70202e-07	2.58808e-07	6.49719e-07	1.91034e-06	1.33742e-06	0.0308376	3.15741e-07	4.14468e-07	0.026528	1.65915e-06	4.03489e-07	5.41606e-07	0.00464652	1.95055e-06	6.42243e-07	6.09354e-07	4.26221e-07	4.82778e-07	3.16466e-07	1.67092e-06	0.000801163	2.37505e-06	0.000176952	0.0389995	1.15286e-06	0.000437238	2.39237e-06	0.000942796	2.91747e-05	0.000164174	1.45561e-06	9.68044e-07
TCGA-F7-A61V-01A-11R-A28V-07	0.262893	0.331491	0.331839	4.29819e-07	4.01997e-07	4.37655e-07	6.3388e-07	7.43597e-06	0.00313612	4.52509e-07	1.98425e-07	0.00161261	2.24584e-06	4.29091e-07	1.90597e-07	3.15877e-07	3.90721e-07	2.57929e-07	8.13658e-07	1.52324e-07	2.1557e-07	1.67542e-07	2.64206e-07	0.0102659	3.55623e-07	0.00260688	0.0241414	7.56758e-07	2.95347e-06	4.14479e-07	0.00193819	6.0112e-07	0.0300523	2.33364e-06	0.000237213
TCGA-F7-A61W-01A-11R-A28V-07	0.00527804	0.169563	0.746395	4.96298e-07	2.63645e-07	8.11766e-07	7.05379e-07	6.20706e-07	0.000602678	2.97354e-07	2.64133e-07	0.0015584	1.07556e-06	5.05955e-07	3.42863e-07	2.72127e-07	5.0052e-07	2.64055e-07	5.36659e-07	1.59053e-07	2.71122e-07	1.43083e-07	3.4301e-07	0.00199607	5.09946e-07	0.0011327	0.0646867	4.68533e-07	3.93078e-07	0.000708396	1.29534e-06	0.000117589	0.00794823	2.16888e-06	0.000111629
TCGA-F7-A620-01A-11R-A28V-07	0.109148	0.228795	0.467278	5.3653e-07	2.02338e-07	4.98718e-07	9.19358e-07	5.77539e-06	0.0363042	3.08172e-07	5.93844e-07	0.0249702	2.17337e-06	5.82754e-07	2.11636e-06	0.0388314	1.65274e-06	4.34555e-07	3.00711e-07	2.95018e-07	3.32354e-07	2.58679e-07	9.64772e-07	0.00768461	5.814e-07	0.000682859	0.0175843	0.000408415	0.0248964	0.0251245	5.51492e-05	7.11042e-05	0.0181466	7.82744e-07	1.09793e-06
TCGA-F7-A622-01A-11R-A28V-07	0.262827	0.465397	0.257876	4.08282e-07	1.82267e-07	4.13251e-05	4.37042e-07	5.20633e-07	0.000479503	3.33339e-07	2.88592e-07	0.0013646	2.80401e-07	1.34263e-06	3.03147e-07	1.73294e-07	2.9619e-07	1.30123e-07	3.1449e-07	1.59657e-07	2.50866e-07	1.38868e-07	2.52028e-07	1.28311e-05	2.03961e-07	6.30996e-07	0.00921351	5.21969e-07	1.07059e-06	1.87909e-07	2.48932e-07	2.07596e-07	0.00277935	2.93566e-07	2.22698e-07
TCGA-F7-A623-01A-11R-A28V-07	0.112827	0.527499	0.238305	4.85497e-07	3.39655e-07	1.0691e-06	1.96037e-06	1.51665e-06	0.0108349	3.07999e-07	1.92103e-07	0.00750756	2.40485e-07	1.05228e-06	2.00826e-07	1.9647e-07	0.000189095	1.79112e-07	4.22162e-07	1.903e-07	2.68809e-07	1.53267e-07	3.57915e-07	0.0225522	4.12409e-07	5.50398e-07	0.0732553	1.16502e-06	0.000777086	2.17978e-06	0.0022272	0.00130593	0.000341501	0.00236571	0.00198429
TCGA-F7-A624-01A-22R-A30B-07	1.41964e-07	4.87034e-07	0.510358	2.50331e-07	1.49195e-07	4.15218e-07	2.38637e-07	0.142252	9.97165e-07	2.00277e-07	1.96717e-07	0.101417	5.05976e-07	1.41941e-07	2.06117e-07	0.00573575	1.99469e-07	3.12998e-07	1.65109e-07	2.73342e-07	1.32978e-07	2.04807e-07	1.88891e-07	0.105918	2.22128e-07	0.00071649	0.0293968	4.51182e-07	3.16945e-06	0.0443717	2.09114e-06	0.0395701	1.59555e-06	0.0202516	0.0199448
TCGA-H7-7774-01A-21R-2081-07	0.44183	0.409169	0.102545	4.26094e-07	2.59607e-07	5.22903e-07	1.02876e-06	1.11606e-06	0.00540148	1.46375e-06	2.22805e-07	0.0193654	0.00156867	5.63618e-07	0.000235219	2.00574e-05	1.49875e-06	5.14972e-07	5.38243e-07	1.15476e-07	2.5183e-07	9.64264e-08	3.51134e-07	0.000438674	3.16053e-07	0.000138879	0.0104621	1.67036e-06	0.00467237	2.09768e-07	0.000581096	2.35669e-07	5.57937e-06	0.00355556	0.00356628
TCGA-H7-8501-01A-11R-2403-07	0.00241543	0.0398568	0.658396	6.69765e-07	2.81117e-07	1.6661e-06	1.26871e-06	0.000363171	0.056576	2.79414e-07	4.26784e-07	0.102905	1.66435e-06	4.31122e-07	7.78374e-07	0.0161965	5.73358e-07	3.2709e-07	4.98515e-07	2.65904e-07	4.02768e-07	1.99173e-07	3.6177e-07	0.00567507	1.24987e-06	6.57839e-07	0.0245505	0.000257422	0.0268962	0.0655029	5.40937e-05	0.000150636	0.000191283	8.93317e-07	6.36457e-07
TCGA-H7-8502-01A-11R-2403-07	6.59635e-07	0.089976	0.727742	4.69157e-07	3.36309e-07	6.78655e-07	8.43457e-07	2.12417e-06	0.00299635	2.85541e-07	3.51606e-07	0.0123887	4.19316e-07	0.000517306	2.14506e-06	4.33249e-07	4.97556e-07	5.33187e-07	5.33334e-07	1.45929e-07	3.4109e-07	1.66108e-07	5.10739e-07	0.0012402	5.33072e-07	7.34172e-07	0.0958158	1.31932e-06	0.000193695	0.0689924	1.70081e-05	5.3856e-06	9.96226e-05	1.48841e-06	7.02784e-07
TCGA-H7-A6C4-11A-21R-A466-07	0.272975	0.0838499	0.000111539	1.36102e-06	4.48732e-07	5.13394e-07	4.21933e-07	1.15724e-06	0.00121167	5.54548e-07	3.00293e-07	2.11312e-06	0.00801515	7.36764e-07	2.7645e-07	8.17879e-07	5.03942e-07	3.60968e-07	6.06925e-07	1.31928e-07	3.24805e-07	1.3076e-07	5.27182e-07	0.000259041	5.60489e-07	6.48814e-07	7.15792e-07	0.0280742	0.00278812	1.57727e-07	0.00440412	2.71063e-07	0.598201	9.6117e-05	0.00039996
TCGA-H7-A6C4-01A-11R-A30B-07	0.226264	0.324441	0.299442	4.29893e-07	2.40323e-07	5.89286e-07	5.50338e-07	4.38596e-07	0.00330495	2.02701e-07	2.80308e-07	0.00589346	0.00117471	0.000858967	0.000876271	9.1854e-07	2.08076e-05	3.9301e-07	5.47593e-07	2.44798e-07	5.75396e-07	1.57875e-07	6.11372e-07	0.000183941	5.0625e-05	0.000214401	0.0353403	7.35804e-07	7.16487e-07	0.00903639	0.000326399	2.71294e-06	0.0925608	3.72871e-07	2.90396e-07
TCGA-H7-A6C5-11A-11R-A30B-07	0.487128	5.1989e-07	0.142485	4.42695e-07	2.601e-07	3.4184e-07	4.76013e-07	6.21463e-07	0.00624333	4.81276e-07	3.31242e-07	0.036887	5.39896e-07	4.99494e-05	0.000560068	0.0973971	3.56582e-07	1.21815e-07	3.86132e-07	0.000350828	3.43298e-07	4.89904e-07	4.62521e-07	0.00104866	2.43219e-07	0.013378	0.000192122	0.0037585	0.0810602	2.31957e-07	0.0273456	9.11867e-05	4.59318e-05	0.101972	0.0947471
TCGA-H7-A76A-01A-51R-A34R-07	0.168482	0.022214	0.32027	5.12386e-07	3.33712e-07	1.25889e-06	1.14976e-06	0.022586	0.0234268	3.75132e-07	3.35077e-07	0.0984695	1.67282e-06	8.34356e-07	0.000656358	0.0034763	1.99611e-05	7.14869e-07	6.09427e-07	3.69935e-07	6.67306e-07	3.28294e-07	1.03999e-06	0.0607891	5.44178e-07	9.78259e-07	0.0552916	1.52871e-06	2.74978e-06	0.170621	0.05313	0.000548524	1.79783e-06	1.27211e-06	1.28232e-06
TCGA-HD-7229-01A-11R-2016-07	0.0361862	0.0849613	0.736389	7.802e-07	1.75363e-07	4.99677e-07	9.10766e-07	3.53506e-07	0.0231279	1.37747e-07	3.64791e-07	0.0181535	3.19398e-06	2.91336e-07	9.59962e-05	8.24851e-07	5.84125e-07	4.53024e-07	6.33043e-07	9.16491e-07	8.94588e-07	6.47911e-07	0.000411745	1.59183e-06	5.12634e-05	0.000268389	0.0826978	0.000381362	0.00563958	0.0023378	0.00926881	2.95683e-06	1.03855e-05	3.092e-06	2.82732e-06
TCGA-HD-7753-01A-11R-2081-07	0.00714619	0.126871	0.655354	2.93767e-07	1.81215e-07	3.09308e-07	7.06895e-07	3.60417e-07	0.0053498	1.40054e-07	2.19154e-07	0.0080085	2.95224e-07	0.000836819	0.000282517	2.27172e-07	5.71389e-07	1.61196e-06	7.03596e-07	1.14172e-07	2.36104e-07	8.85687e-08	4.98496e-07	0.000459686	4.19288e-07	2.75833e-07	0.0678642	2.90342e-07	6.15412e-07	0.121399	0.00542783	4.77026e-07	0.000991376	3.06452e-07	2.5906e-07
TCGA-HD-7754-01A-11R-2081-07	0.186916	0.0549391	0.348375	1.92922e-07	1.76786e-07	3.5495e-07	4.04182e-07	2.97357e-06	0.00185249	2.08015e-07	1.23816e-07	0.0181459	1.11393e-07	2.57679e-07	0.000309035	8.1933e-08	1.43854e-07	9.39863e-08	3.87117e-07	9.6522e-08	1.21193e-07	5.22713e-08	1.43758e-07	0.0558773	1.47964e-07	2.15929e-07	0.121637	6.13223e-07	4.43821e-07	0.165002	0.0353493	8.40162e-07	6.32352e-05	0.0115259	0.0171805
TCGA-HD-7831-01A-11R-2132-07	0.00228597	3.52812e-06	0.321289	3.09618e-07	3.24481e-07	4.00281e-07	1.05355e-06	7.42316e-07	0.000215611	2.57772e-07	2.20618e-07	0.00836826	0.00100429	3.60791e-07	0.000454522	3.2899e-07	3.07947e-07	1.82855e-07	7.05126e-07	1.25944e-07	3.10473e-07	1.16553e-07	9.97816e-07	0.000256049	4.29778e-07	2.08642e-07	0.0456699	2.73156e-07	2.69264e-07	0.613779	3.90436e-07	2.5713e-06	0.00666268	3.01744e-07	4.02227e-07
TCGA-HD-7832-01A-11R-2132-07	0.0203476	0.140081	0.689242	3.59863e-07	1.87508e-07	4.28765e-07	1.01978e-06	0.00796766	0.0183053	1.54558e-07	2.63828e-07	0.0241751	1.41532e-07	2.08483e-07	1.71262e-07	2.4079e-07	3.94826e-07	3.85238e-07	4.00316e-07	1.20817e-07	2.22832e-07	9.16697e-08	3.08493e-07	0.0122493	3.5006e-07	2.77853e-07	0.0575743	4.31352e-06	0.00605162	0.0239892	5.21513e-07	2.55746e-06	3.24674e-06	3.77257e-07	4.19464e-07
TCGA-HD-7917-01A-11R-2232-07	0.183175	0.240804	0.486746	5.31765e-07	3.10251e-07	5.00773e-07	5.58405e-07	1.2724e-06	0.00154732	2.94095e-07	3.22061e-07	0.000692524	2.76999e-07	1.52136e-06	1.95813e-07	1.8232e-07	3.54465e-07	1.77852e-07	4.33233e-07	1.19947e-07	2.15482e-07	1.20935e-07	2.06192e-07	0.016395	2.52292e-07	3.78302e-07	0.049382	7.14798e-07	4.6392e-05	0.0156241	0.00445584	0.00104824	7.39419e-05	9.23105e-07	1.19856e-06
TCGA-HD-8224-01A-11R-2403-07	0.108107	1.80897e-05	0.417753	5.63616e-07	3.93172e-07	5.56559e-07	2.08798e-06	8.17674e-07	0.0043798	4.17365e-07	2.64992e-07	0.0173202	3.1297e-07	5.33599e-07	4.4468e-07	2.91977e-07	2.97995e-07	2.35815e-07	6.21119e-07	2.11182e-07	2.4769e-07	1.55816e-07	6.07574e-07	0.0134484	4.354e-07	1.74286e-06	0.112765	2.0142e-06	9.02916e-05	1.08926e-05	0.0487176	3.4285e-06	0.277369	3.40994e-06	0.000239885
TCGA-HD-8314-01A-11R-2403-07	0.201594	0.105838	0.235225	4.26034e-07	3.5158e-07	5.13343e-07	1.03515e-06	0.0126142	0.00216113	3.63123e-07	2.595e-07	0.0462887	2.57671e-07	2.90407e-07	1.73277e-05	2.61308e-07	5.59143e-07	2.06006e-07	5.35988e-07	1.76034e-07	3.02274e-07	1.60545e-07	3.06898e-07	0.0903917	3.31084e-07	0.00386182	0.0993099	3.83424e-06	0.000257021	1.50522e-06	0.0393854	0.00403274	0.132879	0.0261322	0.0291352
TCGA-HD-8634-01A-11R-2403-07	0.299101	0.326697	0.331399	1.10677e-06	3.19427e-07	6.97716e-07	1.41843e-06	4.48008e-06	0.00320239	3.88314e-07	3.99402e-07	0.00195453	0.000195182	0.000651351	3.83072e-07	3.53925e-06	0.000319958	4.2179e-07	4.18853e-07	1.45224e-07	4.75352e-07	1.30274e-07	7.41754e-07	0.000918403	1.01921e-06	0.000224495	0.0325497	9.70906e-07	0.000450787	4.97558e-07	5.28788e-07	5.20695e-07	0.00231633	5.39525e-07	1.14731e-06
TCGA-HD-8635-11A-01R-2403-07	0.461313	0.22432	0.161005	7.66945e-07	6.61223e-07	1.0865e-06	1.40934e-06	0.00750621	0.0118239	6.44986e-07	3.26034e-07	0.00164529	0.00315223	0.00287752	2.69301e-07	2.54855e-06	7.79114e-07	4.2997e-07	1.12994e-06	1.40883e-07	3.40464e-07	1.31676e-07	5.37922e-07	0.025673	5.48598e-07	0.000105114	0.00156808	1.35617e-06	0.0323199	1.94835e-07	0.000316844	3.11686e-07	0.0638008	0.00255932	0.0041786
TCGA-HD-8635-01A-11R-2403-07	0.0426553	0.0608008	0.60378	9.38644e-07	3.69778e-07	7.21545e-07	8.17563e-07	1.85196e-06	0.00587883	4.53372e-07	5.51249e-07	0.0124577	6.64196e-07	9.79541e-05	4.10957e-07	3.91198e-07	7.70115e-07	3.02519e-07	1.66406e-06	2.54382e-07	7.12415e-07	2.6315e-07	5.06252e-07	0.00133854	6.62971e-07	8.57442e-05	0.104669	9.11895e-07	2.15106e-06	0.00859684	0.0173564	9.025e-07	0.142262	4.78624e-06	0.000163509
TCGA-HD-A4C1-01A-11R-A24H-07	0.154602	0.293124	0.415874	4.6748e-07	3.20378e-07	1.15412e-06	4.51559e-07	1.15453e-06	0.00176232	3.70532e-07	5.49742e-07	0.000743296	3.33795e-07	0.00308719	1.34274e-07	3.02657e-07	6.1604e-07	2.71165e-07	3.77567e-07	1.54652e-07	2.46663e-07	1.1173e-07	2.90732e-07	0.011119	4.19305e-07	2.28025e-07	0.0810594	1.17247e-06	1.32624e-06	0.0386148	8.82372e-07	1.08574e-06	1.0972e-06	7.72503e-07	5.99743e-07
TCGA-HD-A633-01A-11R-A28V-07	0.0788729	0.127687	0.714574	2.97141e-07	2.57851e-07	3.31735e-07	4.79002e-07	4.39422e-06	0.00107513	2.13622e-07	3.53199e-07	0.0044021	4.97756e-07	0.0031633	4.63112e-07	2.21129e-07	2.43306e-07	1.62575e-07	2.84804e-07	1.14697e-07	1.82533e-07	8.82694e-08	3.63275e-07	0.000190935	3.34603e-07	6.17861e-05	0.0359022	4.2811e-07	4.73686e-07	0.0340436	3.74932e-07	5.68673e-07	1.4963e-05	6.0512e-07	2.21547e-07
TCGA-HD-A634-01A-11R-A28V-07	0.00102669	7.81955e-06	0.490241	2.93298e-07	3.7911e-07	3.59863e-07	7.45876e-07	0.00624401	1.16053e-06	4.90926e-07	2.10564e-07	0.000945157	2.74657e-07	2.21547e-07	4.81455e-07	1.36719e-07	4.12439e-07	0.00167191	2.26358e-07	6.63896e-07	2.10373e-07	6.69227e-07	2.14295e-07	0.28587	1.91874e-07	0.0154853	0.0536889	8.99495e-07	2.83917e-06	4.77839e-07	0.0113041	0.0125535	0.0765238	0.0444261	0.0488113
TCGA-HD-A6HZ-11A-11R-A31N-07	0.719655	0.0680299	0.0254827	1.08132e-06	4.10837e-07	0.000492904	6.96307e-07	4.80798e-06	1.1661e-05	5.2957e-07	2.70035e-07	0.00450545	0.00196457	5.52091e-07	0.000737372	2.47565e-06	4.43397e-07	3.64844e-07	7.12684e-07	2.12726e-07	3.81302e-07	1.52883e-07	3.75319e-07	0.000752054	4.11661e-07	0.00302394	0.00018625	0.00227571	0.0208078	4.49795e-07	0.0531114	1.14013e-06	0.0989345	1.34583e-05	0.00115864
TCGA-HD-A6HZ-01A-12R-A31N-07	0.0586913	0.223962	0.382922	4.80659e-07	3.79759e-07	4.14575e-07	2.93789e-06	0.000392242	0.0173236	3.9083e-07	4.94433e-07	0.0434508	8.05811e-07	5.24292e-05	0.000315245	7.74527e-07	5.49555e-07	0.000601	1.85744e-06	3.13405e-07	5.21803e-07	2.26971e-07	5.34953e-07	0.0259943	5.53792e-07	0.0003275	0.114299	1.4151e-06	0.00320925	0.0306531	0.0433457	3.83775e-05	0.0501024	0.00430741	0.00504829
TCGA-HD-A6I0-11A-11R-A31N-07	0.15458	0.243888	0.10551	5.85819e-07	6.73464e-07	1.04544e-06	8.11945e-07	0.00212092	0.00294229	8.68581e-07	5.43692e-07	0.0357826	9.00768e-07	0.0076564	0.00185993	7.93265e-07	0.000401295	3.78787e-07	5.66503e-07	2.37279e-07	3.71287e-07	1.60382e-07	4.40127e-07	0.00201451	8.16649e-07	8.49449e-07	0.069184	7.90025e-07	0.0109028	0.0258103	0.0901989	6.26716e-05	0.247075	2.79908e-07	6.09328e-07
TCGA-HD-A6I0-01A-11R-A31N-07	0.127813	0.411467	0.423749	4.88996e-07	2.16437e-07	1.27966e-06	8.8945e-07	0.000648378	0.00578545	2.96131e-07	3.10991e-07	0.0177303	8.45922e-07	5.11328e-07	7.14859e-07	0.000661774	8.5522e-07	2.77466e-07	2.89384e-07	2.63497e-07	3.74391e-07	2.15732e-07	4.32133e-07	0.000104675	5.96523e-07	5.32169e-07	0.0119359	6.02389e-07	2.39228e-06	6.17476e-07	8.13705e-07	1.84676e-06	8.7754e-05	3.58497e-07	3.73782e-07
TCGA-HL-7533-01A-11R-2232-07	0.0136802	0.167778	0.626188	4.54359e-07	2.43009e-07	5.67767e-07	7.56712e-07	7.38644e-05	0.0242483	3.0028e-07	3.37764e-07	0.0207287	0.00155567	3.12078e-07	1.96381e-07	0.0122753	9.2092e-07	5.51133e-07	4.98488e-07	1.35444e-07	4.36361e-07	1.19121e-07	7.25569e-07	0.0501876	7.16781e-07	4.66336e-07	0.0496809	6.737e-07	0.00638278	0.0194147	5.93038e-07	0.00777764	9.50839e-06	9.60749e-06	7.14609e-06
TCGA-IQ-7630-01A-11R-2081-07	0.00955893	0.115924	0.701102	3.40036e-07	1.48689e-07	3.73678e-07	1.10456e-06	5.31485e-07	0.0129776	2.09844e-07	1.98844e-07	0.0242813	4.98378e-07	8.46204e-07	4.41127e-07	1.74863e-07	1.01498e-06	3.1919e-07	3.61553e-07	1.00037e-07	3.45609e-07	1.2006e-07	3.03506e-07	0.000343364	5.04732e-07	4.52216e-07	0.0600404	8.76349e-06	0.000192338	0.0752913	1.38926e-06	2.05581e-05	0.000249075	4.81817e-07	3.9907e-07
TCGA-IQ-7631-01A-11R-2081-07	0.0662558	4.61851e-06	0.408241	4.34709e-07	6.46023e-07	0.00129556	1.29957e-06	1.0809e-06	0.00110183	0.000349966	2.14097e-07	0.00380505	1.30232e-06	3.09274e-07	0.0005079	3.04281e-07	1.18227e-06	3.92692e-07	4.4537e-07	2.27624e-07	5.79988e-07	1.6755e-07	1.9442e-06	0.000146555	7.89569e-06	5.64707e-07	0.101756	5.16654e-07	7.59179e-07	0.33163	0.0637829	0.00340502	0.00354187	0.0141564	0.0218503
TCGA-IQ-7632-01A-11R-2081-07	0.239531	0.415335	0.29848	5.12383e-07	4.49712e-07	7.63383e-07	8.38654e-07	1.08166e-06	0.00139152	7.01494e-07	3.56322e-07	0.000121967	4.80403e-07	0.00128758	3.62542e-07	3.80104e-07	1.46709e-06	2.7422e-07	5.72395e-07	3.782e-07	4.16566e-07	3.55356e-07	5.434e-07	0.00345042	5.25493e-07	3.81064e-07	0.0403238	1.07958e-06	1.11519e-05	4.54156e-07	2.88353e-06	7.93635e-07	2.14227e-06	4.95279e-05	0.000130718
TCGA-IQ-A61E-01A-22R-A30B-07	0.0119703	0.20044	0.646467	3.83958e-07	2.08684e-07	3.13879e-07	1.09646e-06	9.03612e-07	0.0156562	1.94081e-07	2.30979e-07	0.0192917	1.06309e-06	8.50541e-07	1.94047e-05	7.36662e-06	1.23032e-06	5.23113e-07	2.5987e-07	1.61995e-07	3.91233e-07	1.73263e-07	5.22285e-07	0.00331882	5.53401e-07	2.75407e-05	0.0597527	5.99354e-07	4.10454e-06	0.0413869	1.14401e-06	6.87597e-06	0.00163849	1.11169e-06	7.43267e-07
TCGA-IQ-A61G-01A-11R-A30B-07	0.0286194	0.304524	0.624521	3.15428e-07	4.50416e-07	5.1664e-07	1.84822e-06	0.000105939	0.00252898	2.72293e-07	2.4817e-07	0.00643818	8.2032e-07	1.34984e-06	3.45087e-07	2.20267e-07	5.36992e-07	1.85161e-07	4.00178e-07	2.5146e-07	2.49567e-07	1.5936e-07	2.71568e-07	0.00883418	3.48943e-07	5.5653e-07	0.00489581	0.0158523	0.00355286	4.75905e-07	5.63821e-07	4.49654e-07	0.000116431	9.1597e-07	2.1761e-06
TCGA-IQ-A61H-01A-11R-A30B-07	0.0482707	0.123405	0.561543	4.28372e-07	3.49764e-07	1.51068e-06	8.77858e-07	3.1754e-06	0.00186952	3.23233e-07	2.0246e-07	0.0288054	1.75453e-07	2.22735e-07	3.64652e-06	1.29945e-07	2.98664e-07	2.04023e-07	6.32152e-07	1.43123e-07	3.14928e-07	1.29134e-07	3.32181e-07	0.0372234	2.88275e-07	8.28778e-07	0.0840451	1.12994e-06	0.0010914	0.0104298	0.0556173	0.00453256	0.0262163	0.0169347	0.0216656
TCGA-IQ-A61I-01A-11R-A30B-07	0.149199	0.159672	0.367129	2.77251e-07	2.56893e-07	4.9595e-07	1.01761e-06	0.0281639	0.00632454	2.56438e-07	2.41149e-07	0.0382936	1.44713e-06	4.44411e-07	1.74536e-07	5.46335e-05	4.73365e-06	0.00594606	4.7822e-07	3.31194e-07	3.92186e-07	2.32847e-07	5.71617e-07	0.113623	4.2067e-07	0.000378499	0.0124109	0.003414	0.0438849	5.39088e-07	0.0155255	0.00504179	0.00150198	0.0494242	0.0441905
TCGA-IQ-A61J-01A-11R-A30B-07	0.124831	0.403567	0.24214	5.08885e-07	2.54546e-07	3.84897e-07	9.4385e-07	6.78645e-07	0.00489785	3.31837e-07	2.16988e-07	0.0165416	0.00602459	3.35946e-07	0.000801672	8.5982e-07	3.89609e-07	2.79078e-07	6.06282e-07	1.58564e-07	6.12126e-07	1.19391e-07	1.6083e-06	0.000265952	1.41027e-06	4.83395e-05	0.0679397	4.61806e-07	7.76372e-07	0.0782713	0.01843	1.02766e-06	0.0362279	1.05234e-06	1.25758e-05
TCGA-IQ-A61O-01A-11R-A30B-07	1.84715e-07	1.0036e-06	0.126404	3.92286e-07	1.55814e-07	2.96043e-07	1.7891e-07	1.01579e-06	7.55569e-05	1.85916e-07	1.33331e-07	0.034718	1.78886e-06	3.76926e-07	2.38912e-07	0.000670003	4.01214e-06	1.9828e-07	2.22472e-07	7.4167e-08	2.92034e-07	7.50417e-08	7.05907e-07	0.000658058	3.37828e-07	6.59743e-05	0.0398686	2.51956e-07	3.83606e-07	0.797406	3.54417e-07	2.7535e-07	0.000120091	3.08379e-07	3.3962e-07
TCGA-IQ-A6SG-01A-12R-A34R-07	0.193236	0.151984	0.550107	4.63258e-07	1.9449e-07	6.00995e-07	9.72649e-07	5.34453e-07	0.00119311	3.21226e-07	2.42103e-07	0.00511614	1.63428e-07	0.000422325	3.22586e-07	1.01645e-07	2.65965e-07	1.08365e-07	5.45474e-07	8.79465e-08	1.17152e-07	6.0013e-08	1.39146e-07	0.00790482	1.73706e-07	4.1545e-07	0.057733	2.82564e-07	2.71192e-05	0.0226279	0.00921512	1.56816e-05	0.000291942	0.000118849	0.000608739
TCGA-IQ-A6SH-01A-12R-A34R-07	0.108067	0.268473	0.511367	3.95876e-07	1.84548e-07	5.2209e-07	7.08651e-07	8.45896e-07	0.0143313	2.49571e-07	2.25308e-07	0.0389867	8.23032e-07	2.67583e-07	4.4545e-05	0.000798769	1.04764e-06	5.05731e-07	2.82713e-07	5.74527e-07	4.22175e-07	3.98475e-07	9.52862e-07	0.00044737	1.78145e-06	0.00153843	0.0288756	8.68193e-07	2.20384e-06	0.025118	0.000272722	0.00163805	2.75643e-05	9.66649e-07	7.83167e-07
TCGA-KU-A66S-01A-21R-A30B-07	0.0241926	0.0152352	0.510487	5.42807e-07	5.08681e-07	6.99445e-07	5.59545e-06	0.00974895	0.0165855	8.4708e-06	2.63249e-07	0.0113925	2.50353e-07	4.03056e-07	0.00224956	1.5787e-07	2.01272e-06	2.62977e-07	3.42021e-07	3.52903e-07	2.98337e-07	2.22237e-07	5.7823e-07	0.075792	2.40862e-07	0.0236883	0.095636	1.29659e-06	3.02892e-06	0.00947239	0.0793447	0.00527869	0.0177266	0.103144	0.0995392
TCGA-KU-A66T-01A-11R-A30B-07	0.0784492	0.183623	0.654946	3.21431e-07	1.92026e-07	5.02928e-07	4.63458e-07	4.73233e-07	0.00725886	1.97374e-07	2.54772e-07	0.00197372	1.62088e-07	8.20625e-07	1.67971e-07	1.22375e-07	2.05134e-07	1.41299e-07	3.93724e-07	1.59625e-07	1.33318e-07	1.02689e-07	2.75295e-07	0.00040297	2.6621e-07	1.46882e-06	0.0570832	1.52289e-06	5.54632e-06	7.44181e-05	0.0113669	6.20055e-07	1.2745e-05	0.00479498	0.00543996
TCGA-KU-A6H7-06A-21R-A31N-07	0.108787	0.0695817	0.624222	2.96169e-07	1.63014e-07	5.9836e-07	3.80072e-07	0.0268594	0.00646328	1.69903e-07	1.84427e-07	0.0287351	0.0175545	2.13342e-07	0.000290411	0.00515447	4.67144e-06	0.00473351	3.04148e-07	1.86428e-07	2.60947e-07	1.67802e-07	4.45413e-07	0.0577088	2.73451e-07	0.000363657	0.0109218	0.000150066	0.00967901	4.3519e-07	0.010848	0.00811887	0.000501564	0.0093173	0.0100684
TCGA-KU-A6H7-01A-11R-A31N-07	0.0662225	0.120104	0.599732	3.33494e-07	1.39764e-07	6.82593e-07	6.14736e-07	0.0146083	0.0265624	2.24903e-07	2.1245e-07	0.0634631	5.52372e-07	1.63894e-07	5.14035e-07	0.00517221	4.07884e-07	0.00135092	2.11346e-07	1.48448e-07	2.53098e-07	1.76167e-07	2.20138e-07	0.0444975	2.12032e-07	0.0015046	0.0152583	0.00303508	0.0207318	9.50419e-07	0.01048	0.0029101	1.56643e-05	0.00434619	0.0044221
TCGA-KU-A6H8-01A-21R-A34R-07	0.165101	0.0479618	0.0941993	7.95682e-07	3.32696e-07	4.83841e-07	5.16083e-07	5.34119e-06	0.00466458	4.09468e-07	2.83018e-07	0.00558359	0.000391704	9.12276e-07	4.46431e-07	1.11648e-06	4.1224e-07	2.02184e-07	9.32627e-07	1.65075e-07	2.9158e-07	1.28239e-07	4.4904e-07	0.010098	2.9792e-07	0.000772853	0.00332713	0.0146181	0.0184132	2.2426e-07	0.0221629	2.47378e-07	0.612634	5.75622e-05	0.000455943
TCGA-MT-A51W-01A-21R-A266-07	0.208769	0.403717	0.341559	6.0771e-07	1.91506e-07	7.73786e-07	5.03749e-07	7.25575e-07	0.00491735	2.66711e-07	3.44613e-07	0.00632666	0.00136659	2.59894e-05	3.36433e-07	1.35558e-05	4.62146e-05	3.27817e-07	4.4489e-07	1.2218e-07	2.91941e-07	1.03081e-07	5.83778e-07	6.16287e-05	8.97149e-07	4.86358e-07	0.0308485	1.7615e-06	0.00186579	1.47157e-06	0.000470707	8.37974e-07	2.67101e-07	8.25377e-07	4.67253e-07
TCGA-MT-A51X-01A-11R-A266-07	0.154509	0.355912	0.400077	3.69063e-07	3.62549e-07	6.05392e-07	1.12471e-06	6.85291e-07	0.00171936	3.26157e-07	2.91896e-07	0.00185197	9.48713e-07	2.20785e-06	0.000106604	4.05398e-07	1.33163e-05	2.7581e-07	7.36885e-07	1.61716e-07	3.2875e-07	1.56446e-07	2.80493e-07	0.000299335	1.0122e-06	0.00040098	0.0353911	4.94913e-07	7.61364e-07	0.0402818	1.36848e-06	2.78754e-06	0.00942082	6.55865e-07	4.44819e-07
TCGA-MT-A67A-01A-11R-A30B-07	0.290266	0.490502	0.193224	6.8072e-07	3.67004e-07	2.18587e-06	6.88456e-07	1.40216e-06	0.00558674	6.3221e-07	4.0205e-07	0.00288599	9.10132e-07	1.33229e-06	0.000238996	9.5826e-07	1.12203e-06	5.50223e-07	7.61423e-07	2.63118e-07	4.30125e-07	2.46901e-07	7.43652e-07	0.00456391	5.78987e-07	9.17071e-05	0.00976764	7.4619e-07	2.02249e-05	4.7745e-07	8.1438e-05	9.21362e-07	0.00275309	1.05944e-06	9.35616e-07
TCGA-MT-A67D-01A-31R-A30B-07	0.211006	0.17599	0.42806	2.36467e-07	1.88476e-07	1.78758e-07	2.89865e-07	5.37294e-07	0.0276614	2.26541e-07	5.19937e-07	0.0197906	1.96412e-06	0.00194021	0.000390921	4.00266e-07	8.77818e-07	2.42324e-07	3.39957e-07	6.34394e-07	3.0487e-07	4.23058e-07	3.84206e-07	0.00917544	3.18099e-07	0.00062978	0.0483718	1.17699e-06	2.40882e-05	0.0536112	0.0212032	0.00212212	9.21496e-06	4.70492e-06	3.31077e-06
TCGA-MT-A67F-01A-11R-A30B-07	0.244792	0.212621	0.30716	4.71084e-07	4.0181e-07	6.49914e-07	2.39471e-06	1.41249e-06	0.0507812	4.47982e-07	1.31848e-06	0.0539267	4.78219e-06	0.0214383	0.00212344	0.0167486	9.30163e-07	6.63211e-07	6.26732e-07	2.05267e-07	2.81794e-07	1.38772e-07	8.09828e-07	0.0015679	1.0637e-06	2.83399e-07	0.0156628	8.61214e-05	0.0518412	0.0205526	0.00062317	5.75621e-05	2.57279e-07	9.40575e-07	1.24813e-06
TCGA-MT-A7BN-01A-12R-A34R-07	0.104592	0.0196902	0.539659	4.4545e-07	4.21134e-07	1.63268e-06	9.76804e-07	0.00937783	0.00251712	6.14133e-07	4.07353e-07	0.0651738	1.09438e-06	3.9227e-07	0.00311006	1.89611e-06	1.45626e-06	5.23523e-07	4.80073e-07	9.65591e-07	6.5917e-07	5.55548e-07	3.49887e-07	0.0118873	8.11954e-07	0.0320535	0.0246722	5.95542e-07	9.30614e-07	0.0863789	0.0514134	0.0135921	0.00302704	0.0328396	0.0347165
TCGA-MZ-A5BI-01A-31R-A34R-07	0.150235	0.0878195	0.312529	3.8163e-07	2.69737e-07	5.95575e-07	1.1823e-06	0.0433302	0.00686659	2.85122e-07	3.0257e-07	0.0398535	0.0320437	1.03163e-06	0.000695203	1.60201e-06	8.51538e-05	0.00397984	8.85681e-07	1.64493e-05	2.40355e-07	7.11858e-05	5.07415e-07	0.123173	4.55156e-07	0.000436094	0.0651792	7.77684e-07	0.0463989	0.000322928	0.035642	0.0137295	0.00011513	0.0374693	0.0351697
TCGA-MZ-A6I9-01A-11R-A31N-07	0.354459	0.0284775	0.471173	3.43204e-07	3.47869e-07	6.16648e-07	5.05758e-07	0.00637578	0.00017018	3.44459e-07	1.79809e-07	0.00241458	5.25948e-07	2.33603e-07	0.000424265	2.36065e-07	2.67949e-07	1.57257e-07	5.09566e-07	3.90967e-07	2.7587e-07	2.59958e-07	2.58039e-07	0.0640339	2.01299e-07	0.00087307	0.0476404	1.63653e-06	0.00242297	2.32985e-06	0.0129906	0.001335	0.00129182	0.00590795	0.00628759
TCGA-MZ-A7D7-01A-21R-A34R-07	0.179324	0.3191	0.457861	3.69189e-07	4.32144e-07	3.97885e-07	2.7672e-07	8.93825e-07	9.363e-05	7.98068e-07	2.23485e-07	0.0290086	1.83037e-07	3.16371e-07	5.93872e-07	1.06619e-07	2.86264e-07	1.604e-07	5.51127e-07	3.15107e-07	4.38991e-07	1.68438e-07	4.00098e-07	7.91275e-05	2.72664e-07	5.78572e-07	0.00486786	6.87923e-07	5.68047e-05	4.64329e-07	0.00813178	3.95883e-07	1.09113e-06	0.00146665	0.00196615
TCGA-P3-A5Q5-01A-11R-A28V-07	0.0859979	0.137952	0.422956	4.34912e-07	2.74831e-07	7.79445e-07	5.5658e-07	0.0439361	0.0232263	4.90631e-07	1.7851e-07	0.15598	3.99014e-07	2.94032e-07	3.38576e-05	3.40654e-07	2.87808e-07	3.11086e-07	4.75038e-07	1.39813e-07	2.39144e-07	1.35712e-07	2.64084e-07	0.0946395	4.27419e-07	1.62619e-06	0.0248975	6.86294e-07	0.000138239	1.16397e-06	0.00818703	3.69229e-06	0.00203826	4.77102e-06	1.19421e-05
TCGA-P3-A5Q6-01A-11R-A28V-07	0.00674499	0.179042	0.590385	3.25772e-07	2.16051e-07	3.42925e-07	7.42567e-07	3.50448e-05	0.000445045	4.25073e-07	1.57612e-07	0.0110604	7.42025e-07	2.83029e-07	0.000270146	3.10805e-07	5.17544e-07	3.79094e-07	5.31822e-07	1.21026e-07	3.19832e-07	1.15612e-07	3.47862e-07	0.00385603	2.45884e-07	1.11596e-06	0.0268888	3.53811e-07	3.86219e-07	0.175655	5.3087e-07	0.00546648	0.000141632	6.52677e-07	1.20198e-06
TCGA-P3-A5QA-01A-11R-A28V-07	8.66875e-08	1.90246e-07	0.709153	2.03957e-07	1.46151e-07	6.60071e-05	1.81733e-07	3.4716e-07	0.000819233	1.15885e-07	2.98201e-07	0.000688563	0.000586985	1.25686e-06	2.36285e-07	1.50418e-07	3.00643e-07	1.57071e-07	2.64209e-07	1.60078e-07	2.19646e-07	1.03443e-07	2.35477e-07	4.36921e-05	2.27941e-07	0.000415888	0.046979	3.6594e-07	3.92409e-07	0.218603	4.4448e-07	0.00115183	0.021486	5.14447e-07	3.24268e-07
TCGA-P3-A5QE-01A-11R-A28V-07	0.092482	0.0261271	0.414518	5.61273e-07	3.73831e-07	1.60566e-06	0.00140057	0.0201674	0.0491514	3.40498e-07	2.5636e-07	0.0105974	0.000513912	0.000640712	3.52369e-07	4.16244e-07	8.83087e-07	0.00635565	1.66831e-06	1.49381e-07	3.79886e-07	1.25197e-07	3.4625e-07	0.141716	4.24891e-07	4.83564e-07	0.0823338	0.00220098	0.0500196	3.81884e-07	0.0231178	3.5308e-05	0.000418363	0.0781961	0.0735612
TCGA-P3-A5QF-01A-11R-A28V-07	0.266194	0.19843	0.443001	3.59373e-07	2.94198e-07	7.58434e-07	5.64276e-07	0.000102795	0.00379065	5.35747e-07	2.66671e-07	0.0132314	2.7587e-07	2.64748e-07	7.7193e-07	1.50581e-07	3.28076e-07	2.29763e-07	4.31925e-07	1.93914e-07	2.2404e-07	1.55322e-07	2.86162e-07	0.0475555	4.15288e-07	0.000154238	0.0214037	2.30735e-05	0.00278322	5.68872e-07	0.00327581	1.34045e-06	9.99302e-06	3.74802e-05	0.000331939
TCGA-P3-A6SW-01A-11R-A34R-07	0.0937099	0.142799	0.425717	5.20671e-07	4.6893e-07	1.07881e-06	1.16193e-06	0.0304768	0.0236397	7.37499e-07	2.0749e-07	0.0336409	5.18325e-07	6.24675e-07	0.00275821	4.04191e-07	4.30658e-07	3.33317e-07	8.08274e-07	0.000505969	6.47697e-07	0.000588912	8.01403e-07	0.101207	4.42213e-07	0.000269736	0.0688944	1.55741e-05	0.0120617	0.0123827	0.0410499	0.00673694	0.000459861	0.00307577	0.00404872
TCGA-P3-A6SX-01A-11R-A34R-07	0.023767	0.181164	0.665526	4.74192e-07	2.26821e-07	6.66333e-07	3.02145e-07	8.05646e-07	0.0014427	3.44743e-07	2.01156e-07	0.00061753	1.90931e-07	3.63029e-07	1.00829e-06	1.05021e-07	1.39912e-07	1.24201e-07	6.33613e-07	1.35455e-07	3.2727e-07	1.20342e-07	3.13085e-07	0.00010482	2.27544e-07	2.98198e-07	0.0594917	4.85303e-07	8.65567e-07	0.0490143	9.11636e-07	2.58682e-06	0.0188586	1.41513e-06	6.4693e-07
TCGA-P3-A6T0-01A-12R-A34R-07	5.86974e-07	0.0882788	0.800661	1.24171e-07	1.10828e-07	2.02437e-05	1.91768e-07	1.66246e-07	0.000186054	1.0841e-07	1.59552e-07	0.00943716	1.39074e-07	2.60758e-07	8.19661e-08	6.66767e-08	2.75356e-07	1.10697e-07	2.4042e-07	1.06786e-07	1.42816e-07	6.08409e-08	1.26237e-07	1.85474e-07	1.21895e-07	4.86636e-07	0.0451173	3.29358e-07	6.18729e-07	0.0227849	0.0317156	7.39348e-07	4.76498e-07	0.00179239	0.00217776
TCGA-P3-A6T2-01A-11R-A34R-07	0.00186894	0.0284721	0.842727	4.26332e-07	3.2505e-07	4.3829e-07	6.06772e-07	0.000200731	0.00486505	4.94868e-07	2.0866e-07	0.00554283	5.00946e-07	5.61993e-07	2.51168e-07	1.7856e-07	3.14927e-07	2.57371e-07	3.62662e-07	1.33758e-07	2.18447e-07	1.19121e-07	2.60026e-07	0.00196107	5.84752e-07	3.74548e-07	0.0595173	7.78987e-07	2.19833e-06	0.0544278	1.02694e-06	2.17298e-06	0.000403545	3.7717e-07	6.42216e-07
TCGA-P3-A6T3-01A-11R-A34R-07	0.0515565	0.222722	0.689904	5.72984e-07	2.02863e-07	6.64521e-07	3.11968e-07	2.94262e-07	6.90063e-05	2.29813e-07	4.49952e-07	0.000665316	3.53712e-07	4.94763e-05	1.64864e-07	1.40245e-07	5.54673e-07	1.62813e-07	3.29484e-07	1.99444e-07	1.99668e-07	1.24111e-07	3.63952e-07	4.56709e-07	4.89456e-07	2.3258e-07	0.0168117	6.16229e-07	4.85652e-06	0.0178639	5.74857e-07	4.20944e-07	0.000345638	3.85163e-07	1.78738e-07
TCGA-P3-A6T4-01A-11R-A34R-07	0.13544	0.528645	0.234029	9.18655e-07	6.06205e-07	5.23479e-06	2.43556e-06	1.98143e-06	0.00690492	0.00142514	5.50617e-07	0.00493162	5.55244e-07	0.00298263	6.08375e-07	2.16553e-07	0.000220422	2.07802e-07	1.04772e-06	2.81734e-07	4.94303e-07	1.95185e-07	6.90699e-07	0.00692035	5.43017e-07	8.97047e-07	0.0525398	4.83881e-06	0.00697291	0.00422633	0.0128148	0.000117641	0.000168907	0.00163832	0.00164904
TCGA-P3-A6T5-01A-11R-A34R-07	0.1261	0.255739	0.506086	2.57457e-07	2.41212e-07	4.5185e-07	1.02468e-06	7.17767e-07	0.00167561	3.05182e-07	1.66547e-07	0.0127293	0.00231275	2.68806e-07	1.27011e-06	3.07095e-07	4.37783e-07	2.49317e-07	4.07787e-07	1.49393e-07	3.42737e-07	8.6402e-08	4.06469e-07	0.000206884	6.15718e-07	8.29238e-07	0.0385217	5.239e-07	6.63044e-07	0.04711	0.00809773	0.00134908	6.11448e-05	1.163e-06	6.73466e-07
TCGA-P3-A6T6-01A-11R-A34R-07	0.10489	0.118628	0.620085	5.88089e-07	5.00191e-07	5.84688e-07	8.58811e-07	0.0261273	2.30561e-06	8.31588e-07	4.49997e-07	0.000731562	4.04674e-07	5.40836e-07	9.59915e-07	3.8593e-07	6.15561e-07	2.61189e-07	5.50265e-07	3.4661e-07	3.44016e-07	3.5145e-07	4.15567e-07	0.0566533	5.35774e-07	1.76593e-06	0.0441857	3.2738e-06	0.012372	1.29704e-06	0.00872704	0.00416728	0.00180954	0.00160509	0.00236725
TCGA-P3-A6T7-01A-11R-A34R-07	0.151901	0.404714	0.372455	5.11747e-07	2.81497e-07	4.04922e-07	7.86966e-07	7.08566e-07	0.00340637	3.62928e-07	2.55774e-07	0.00439286	3.0231e-07	0.000739332	1.95857e-07	2.51238e-07	7.81073e-07	2.74047e-07	2.70068e-07	1.4652e-07	2.28315e-07	1.30569e-07	5.16102e-07	4.22666e-05	7.71506e-07	2.2463e-07	0.0401841	4.59348e-07	4.75675e-06	0.0220063	0.000101573	3.02673e-06	4.06424e-05	5.16858e-07	3.05694e-07
TCGA-P3-A6T8-01A-11R-A34R-07	0.00282125	0.000831661	0.633875	3.25111e-07	2.00523e-07	5.91592e-07	4.35783e-07	7.47321e-07	0.000734934	2.00742e-07	2.89257e-07	0.00344766	3.43716e-06	2.51965e-06	1.62195e-05	2.10724e-07	4.34156e-07	3.86121e-05	1.18343e-06	1.30216e-07	2.47731e-07	1.18364e-07	5.27125e-07	3.58591e-05	3.84831e-07	0.000107493	0.0965969	5.45057e-07	1.36831e-06	0.233027	0.00921421	0.000253061	0.0189837	1.84333e-06	3.27191e-05
TCGA-QK-A64Z-01A-11R-A30B-07	0.000222845	0.219949	0.64638	3.82065e-07	2.3526e-07	8.73263e-07	8.9606e-07	7.13723e-07	0.0151994	2.494e-07	2.26912e-07	0.0111555	3.10889e-07	3.65725e-07	0.000106788	1.2869e-07	2.58451e-07	1.90188e-07	3.38717e-07	1.41019e-07	3.14711e-07	1.61135e-07	4.60845e-07	6.02894e-05	5.58887e-07	1.11876e-06	0.0639968	0.000250218	0.000366194	0.0421246	7.62076e-07	0.000152558	2.61109e-05	1.60468e-06	1.64367e-06
TCGA-QK-A652-01A-11R-A30B-07	0.160257	0.276049	0.329063	8.52574e-07	2.54711e-07	4.7239e-07	4.7067e-06	1.39106e-06	0.0162505	3.5735e-07	2.22796e-07	0.0177868	0.000127179	9.62932e-07	9.32435e-05	7.72819e-07	0.000767283	5.81466e-07	9.00635e-07	9.81604e-08	3.03749e-07	1.16771e-07	9.24896e-07	0.00266762	6.76077e-06	7.17334e-07	0.0585928	5.20112e-07	2.58734e-05	0.025687	0.0115733	4.86595e-07	0.101037	1.11045e-06	1.82295e-06
TCGA-QK-A6IF-01A-11R-A31N-07	0.0260689	1.10873e-06	0.321525	1.0299e-06	7.09849e-07	9.7033e-07	0.000212786	0.0618766	0.0122906	2.51133e-06	3.82065e-07	0.0169203	5.08702e-05	9.51939e-07	0.000346948	3.94076e-07	4.23204e-06	3.23554e-05	2.41177e-06	3.07354e-07	5.67928e-07	2.37991e-07	8.9689e-07	0.220075	6.08255e-07	0.00386507	0.150374	2.01565e-06	0.0101669	7.35824e-07	0.0519922	0.000203843	0.00111353	0.122865	0.119119
TCGA-QK-A6IG-01A-11R-A31N-07	2.99996e-07	1.42396e-06	0.855353	4.49789e-07	2.39141e-07	1.18656e-06	9.10019e-07	0.00145096	0.0131248	3.17397e-07	5.43278e-07	0.0169585	6.20003e-07	1.13301e-06	6.0417e-05	1.01262e-06	4.15223e-07	3.45747e-07	4.26355e-07	2.07674e-07	3.71457e-07	1.91509e-07	2.84789e-07	0.0196219	3.32816e-07	0.00035974	0.0348321	1.05155e-06	2.042e-06	0.0459535	9.57315e-06	0.00662394	0.00563666	8.76868e-07	1.1641e-06
TCGA-QK-A6IH-01A-11R-A31N-07	0.0423898	0.36841	0.53215	2.58147e-07	1.69072e-07	1.22025e-06	3.25473e-07	5.78571e-07	0.000472773	2.08418e-07	2.19644e-07	0.0104666	2.09271e-07	3.72366e-07	1.37226e-07	2.34799e-07	4.0431e-07	1.85478e-07	1.65122e-07	1.67728e-07	2.28198e-07	1.78873e-07	2.90667e-07	6.98379e-06	3.24276e-07	0.00047227	0.00849926	3.86986e-07	6.26567e-07	0.0370295	6.84327e-07	8.62264e-07	9.38238e-05	3.2074e-07	3.79434e-07
TCGA-QK-A6II-01A-11R-A31N-07	0.306118	0.3225	0.34107	2.95671e-07	1.96334e-07	1.93888e-05	3.40035e-07	2.89954e-07	0.000960038	2.48326e-07	2.49323e-07	0.00842597	6.27179e-07	4.16914e-07	1.25291e-07	0.0101001	3.70682e-07	4.27843e-07	2.69975e-07	1.5309e-07	2.49643e-07	1.25374e-07	4.44033e-07	1.50076e-05	4.6143e-07	0.000185604	0.00476014	9.80364e-07	4.13468e-05	2.56502e-07	1.97749e-07	1.91151e-07	0.00579753	2.60291e-07	2.61655e-07
TCGA-QK-A6IJ-01A-11R-A31N-07	0.269649	0.27458	0.411674	3.63359e-07	3.18558e-07	5.23601e-07	1.82553e-06	0.000269002	0.00310878	2.03e-07	2.37954e-07	0.017139	5.48543e-06	8.75359e-07	7.56737e-07	0.0166273	3.6778e-07	3.08759e-07	3.15364e-07	2.26854e-07	4.30979e-07	1.59018e-07	5.48053e-07	0.000272324	4.80682e-07	0.00134206	0.00517466	5.21788e-07	1.6293e-06	3.97972e-07	5.85132e-07	8.66277e-07	0.000147072	3.04504e-07	4.19979e-07
TCGA-QK-A6V9-01A-11R-A34R-07	0.10623	0.0935359	0.453769	2.75108e-07	2.49764e-07	3.36214e-07	1.55765e-06	0.0140136	0.0259515	4.26163e-07	2.16883e-07	0.0162007	5.49865e-07	4.55522e-07	3.93169e-07	2.24569e-07	4.64985e-07	4.90301e-07	5.10476e-07	1.66841e-07	1.99543e-07	1.12174e-07	3.16891e-07	0.156106	2.36084e-07	6.06058e-05	0.0436585	0.0099233	0.0339721	3.8374e-07	0.00415942	4.00326e-05	5.14735e-05	0.0423201	0.0406486
TCGA-QK-A6VB-01A-12R-A34R-07	0.117061	0.201991	0.492234	2.71365e-07	1.79961e-07	1.19677e-06	4.98706e-07	7.37992e-07	0.000379993	2.73839e-07	1.74921e-07	0.00566672	1.21121e-07	2.61562e-07	1.1526e-07	9.71594e-08	2.06704e-07	1.22737e-07	5.11908e-07	1.07217e-07	1.78499e-07	8.1295e-08	2.64785e-07	0.050166	2.84794e-07	0.00122255	0.0519038	5.37364e-07	0.000192751	0.0189282	0.0234602	1.04252e-06	0.000181399	0.0366052	0.0362743
TCGA-QK-A6VC-01A-23R-A34R-07	0.256635	0.143056	0.350584	1.02219e-06	3.15708e-07	7.42877e-07	3.27111e-06	1.75431e-05	0.0243803	2.8668e-07	4.47685e-07	0.0250416	0.00107007	0.0022852	0.000369959	0.00254324	1.0881e-06	0.00146637	8.68177e-07	2.6503e-07	5.98996e-07	2.09088e-07	7.86724e-07	0.0365129	1.72253e-06	3.65964e-07	0.0108739	0.0275787	0.0573698	0.0135022	0.0466689	2.91395e-05	2.81416e-07	2.81488e-06	3.79131e-06
TCGA-QK-A8Z7-01A-11R-A39I-07	0.0497473	0.196013	0.460782	6.13873e-07	4.51574e-07	0.00013105	1.61119e-06	0.000265434	0.00207906	4.17345e-07	1.624e-07	0.00329917	2.4431e-07	2.35348e-07	0.000140567	1.4614e-07	3.38686e-07	1.5694e-07	4.94626e-07	1.80032e-07	2.08914e-07	1.41894e-07	2.84757e-07	0.104826	2.4161e-07	0.00417782	0.0910132	1.1053e-06	1.77186e-06	0.00107442	0.0336555	0.00631434	0.000443097	0.0460292	0.0496744
TCGA-QK-A8Z8-01A-11R-A39I-07	0.208243	0.272609	0.306292	3.17461e-07	1.58494e-07	1.04249e-06	7.37943e-07	9.27607e-07	0.00397003	3.14749e-07	2.08777e-07	0.0140477	6.70073e-07	5.30408e-07	0.000112909	5.04756e-07	4.25162e-07	2.9902e-07	3.77273e-07	1.30703e-07	3.1174e-07	1.2174e-07	5.48421e-07	0.0562694	5.34842e-07	0.00696826	0.034369	4.52358e-07	0.0340835	3.20872e-07	0.0256882	1.14092e-06	7.52638e-06	0.0373289	0.0347853
TCGA-QK-A8Z9-01B-11R-A39I-07	1.58174e-06	0.100235	0.423574	3.51413e-07	2.27689e-07	7.77617e-07	1.57784e-06	1.07894e-06	0.00674576	5.03537e-07	1.44253e-07	0.0289878	0.000938195	2.98728e-07	7.69261e-05	1.1648e-06	4.17722e-06	4.71491e-07	5.45644e-07	1.09352e-07	5.45089e-07	1.04304e-07	9.32917e-07	0.00529948	9.95002e-07	2.00717e-07	0.0609061	4.99528e-07	9.03561e-07	0.369851	9.63674e-05	5.26428e-07	0.00327087	1.77245e-06	4.8969e-06
TCGA-QK-A8ZA-01A-11R-A39I-07	0.0382413	0.130793	0.622936	5.85611e-07	4.84948e-07	3.33516e-06	1.14157e-06	2.91551e-06	0.0017146	6.513e-07	3.15192e-07	0.0173056	1.15766e-07	1.06912e-06	3.24763e-07	1.91702e-07	4.82714e-07	1.22993e-07	9.14862e-07	3.20652e-07	2.38857e-07	1.58831e-07	3.9745e-07	0.0411318	3.16132e-07	1.01273e-06	0.053505	1.39952e-06	0.0169266	8.0184e-07	0.00423202	1.35902e-05	0.000103439	0.07308	0.067906
TCGA-QK-A8ZB-01A-11R-A39I-07	0.163995	0.277748	0.363868	2.56901e-07	2.12623e-07	6.21113e-07	7.46702e-07	4.4923e-07	0.00186023	2.96866e-07	2.22209e-07	0.0112233	1.6491e-07	5.85707e-05	0.00022618	1.52349e-07	0.000621065	1.97218e-07	8.77884e-07	1.3607e-06	4.61436e-07	7.75074e-05	6.35549e-07	0.00760131	4.689e-07	3.73775e-07	0.0747841	3.38481e-05	0.000226502	0.0564222	0.0412247	5.1461e-07	2.00196e-05	1.00849e-06	1.15979e-06
TCGA-QK-AA3J-01A-11R-A39I-07	0.197606	0.0473693	0.504599	3.94835e-07	1.95516e-07	7.93187e-07	0.000101231	0.00263781	0.0191812	3.98697e-07	1.82205e-07	0.00159243	1.70517e-07	4.31389e-07	0.000447163	1.30699e-07	2.34092e-07	1.60958e-07	6.11034e-07	1.51138e-07	1.72976e-07	1.35946e-07	3.45997e-07	0.0530303	1.80517e-07	0.000988027	0.0732894	0.0236453	0.0329746	1.97578e-07	0.0158901	4.31177e-07	0.00239846	0.0242442	0.0234493
TCGA-QK-AA3K-01A-11R-A39I-07	1.93936e-07	4.36429e-07	0.342659	8.06147e-07	3.28691e-07	8.60143e-07	1.03226e-06	0.000873496	0.00704215	4.95456e-07	2.47007e-07	0.0411921	7.24061e-07	4.72995e-07	2.15565e-05	4.72838e-07	4.94367e-07	4.08724e-07	1.22811e-06	1.94551e-07	4.60725e-07	2.4265e-07	3.49946e-07	0.0305845	5.92917e-07	4.98269e-07	0.12006	5.00001e-07	1.37318e-06	0.442171	1.07248e-06	0.00658581	5.56605e-07	0.00879679	0.0134595
TCGA-RS-A6TO-01A-32R-A34R-07	0.0460689	0.257462	0.481277	9.23063e-07	4.10729e-07	9.2848e-07	1.10847e-06	1.17866e-06	0.00814205	3.39273e-07	3.75545e-07	0.0488858	9.91894e-07	4.21154e-07	2.63994e-07	1.10606e-05	1.34776e-06	6.28173e-07	5.53712e-07	3.46199e-07	8.17596e-07	2.37079e-07	1.05551e-06	0.00285501	1.18467e-06	8.50776e-07	0.0465437	8.75191e-07	9.54998e-06	0.107596	9.3147e-07	2.53007e-06	0.00011552	0.00101467	0.0023217
TCGA-RS-A6TP-01A-12R-A34R-07	0.049776	0.167739	0.549016	2.95167e-07	2.30208e-07	4.70947e-07	5.2702e-07	0.0558087	0.0148642	2.4786e-07	3.15623e-07	0.00640569	2.11821e-07	4.08061e-07	1.88022e-07	4.30711e-07	1.73263e-07	1.037e-06	3.35871e-07	1.58554e-07	3.07073e-07	1.24023e-07	2.68477e-07	0.0386552	1.61093e-07	7.05068e-07	0.0471078	0.0130699	0.0516841	3.93978e-07	6.61508e-07	2.68743e-06	3.01494e-07	0.00586268	0.00598836
TCGA-T2-A6WX-01A-12R-A34R-07	0.0015516	0.0592055	0.718249	6.68087e-07	1.77363e-07	6.1021e-07	1.19421e-06	0.000304362	0.065014	2.78967e-07	3.04686e-07	0.0660683	7.04327e-07	4.00639e-07	2.06208e-06	0.0185036	9.02415e-07	5.28584e-07	4.85476e-07	1.04045e-06	4.13285e-07	7.40185e-07	9.28751e-07	0.00538808	9.43164e-07	0.000165892	0.0427056	6.95781e-06	0.0138523	0.00503329	0.000452789	0.00323844	4.50634e-05	0.000202637	9.33327e-05
TCGA-T2-A6WZ-01A-21R-A34R-07	0.0739911	0.345609	0.500567	1.34432e-06	6.72224e-07	2.94038e-06	2.29672e-06	0.00152904	0.00430972	9.52554e-07	4.48278e-07	0.00824394	1.13881e-05	6.62781e-07	4.8073e-07	5.45908e-06	0.00023412	6.79221e-07	1.16797e-06	8.2707e-06	1.16492e-06	0.000945701	1.08777e-06	0.00966742	1.17748e-06	0.000697157	0.0239816	6.45666e-06	7.55724e-06	0.0124784	0.0142303	0.00169082	0.00176359	6.82834e-06	5.77841e-06
TCGA-T2-A6X0-01A-11R-A34R-07	0.0616452	0.113394	0.486032	3.96589e-07	2.90833e-07	4.47381e-07	1.04988e-06	0.000172277	0.0213351	1.98408e-07	1.25416e-07	0.0309796	2.28203e-07	3.20553e-07	0.00123293	1.68271e-07	2.58085e-07	1.65204e-07	7.13294e-07	1.96639e-07	2.1677e-07	1.56279e-07	2.7132e-07	0.0962953	1.60545e-07	0.00798083	0.0846629	0.0229101	0.00252203	8.78883e-07	0.0471863	0.000822181	3.84912e-05	0.0227843	0.0227753
TCGA-T2-A6X2-01A-12R-A34R-07	0.0364419	0.336936	0.480031	8.64789e-07	4.75612e-07	1.11682e-06	8.91452e-07	1.36287e-06	0.0133805	4.16365e-07	6.05736e-07	0.0193494	3.77602e-06	6.42529e-07	2.62898e-07	0.00693962	1.41699e-06	6.75665e-07	5.08681e-07	2.15621e-07	7.01411e-07	1.93723e-07	1.68105e-06	0.000528509	1.82517e-06	1.00335e-06	0.0417222	1.03437e-06	3.67685e-05	0.0646019	1.09502e-06	1.39548e-06	8.58294e-06	7.21064e-07	9.72773e-07
TCGA-T3-A92M-01A-31R-A39I-07	0.00232862	0.0255195	0.580977	5.08027e-07	3.19583e-07	5.07706e-07	1.61906e-06	4.81676e-05	0.0182862	2.58756e-07	2.22124e-07	0.0317667	4.31582e-07	3.28559e-07	0.000117363	4.98906e-07	5.03072e-07	1.92905e-07	3.69246e-07	2.64251e-07	2.66298e-07	1.95152e-07	7.14066e-07	0.0550833	3.59419e-07	1.10169e-05	0.0634626	1.2546e-06	2.0166e-06	0.217251	1.91542e-06	2.6328e-06	1.56732e-05	0.005118	0.00721978
TCGA-T3-A92N-01A-11R-A39I-07	0.0216947	0.056957	0.784378	4.99256e-07	4.74935e-07	9.43678e-07	7.42669e-07	7.77952e-05	0.0109661	4.75454e-07	4.07382e-07	0.018638	5.45401e-07	5.63923e-07	4.83963e-06	7.3362e-07	5.50501e-07	4.60485e-07	7.57715e-07	1.79071e-07	4.57332e-07	1.52273e-07	7.33112e-07	0.0299098	5.3187e-07	8.67471e-07	0.0281434	1.56314e-05	0.0256921	0.0215222	0.000194358	0.00173389	6.07322e-05	9.86067e-07	1.1209e-06
TCGA-TN-A7HI-01A-11R-A34R-07	0.0153806	0.0518132	0.539923	5.16445e-07	3.54736e-07	1.09485e-06	4.12985e-07	0.0535085	1.61399e-06	3.95843e-07	3.66053e-07	0.0253164	4.50274e-07	3.31771e-07	0.000873823	3.29862e-07	7.51972e-07	3.0512e-07	3.86349e-07	5.7002e-06	2.40444e-07	0.000415209	4.07028e-07	0.150672	3.62422e-07	0.0467712	0.0256241	8.82902e-07	7.51538e-07	0.0407784	0.0269977	0.00849292	0.000179928	0.0132372	0.015608
TCGA-TN-A7HJ-01A-12R-A34R-07	0.25477	0.187799	0.486434	6.43739e-07	4.40729e-07	7.77449e-07	2.5077e-06	6.39882e-05	0.00239971	5.57021e-07	3.71113e-07	0.0054843	1.471e-06	1.96429e-06	0.000144134	6.74442e-07	1.36465e-06	2.58102e-07	9.96066e-07	2.73465e-07	4.4976e-07	2.47615e-07	4.74418e-07	0.00630234	5.70063e-07	0.00182189	0.0447337	8.48536e-07	0.00543361	1.86727e-06	0.00445418	1.93842e-06	1.16591e-05	0.000130067	0.000277073
TCGA-TN-A7HL-01A-11R-A34R-07	0.0879441	0.0705953	0.550327	3.51277e-07	2.92086e-07	3.06786e-06	3.85968e-07	0.0224354	0.0560228	3.36689e-07	2.42985e-07	0.0907525	1.14743e-06	4.24509e-07	0.00011295	0.00580336	6.51865e-07	6.23836e-06	4.08851e-07	2.86412e-07	2.5848e-07	2.97654e-07	3.84464e-07	0.0551751	4.59961e-07	0.000773029	0.0266469	0.000243219	0.0142425	5.12666e-07	0.0188452	1.2192e-05	5.07551e-05	1.8484e-06	1.02036e-06
TCGA-UF-A718-01A-22R-A34R-07	0.0798499	0.23304	0.471196	4.01859e-07	2.79769e-07	5.0894e-07	9.63932e-07	1.07681e-06	0.00431251	3.2348e-07	1.65325e-07	0.0190597	1.17297e-05	5.13718e-07	7.98759e-05	4.86268e-07	4.40466e-06	2.99078e-07	3.87025e-07	2.6263e-07	4.33233e-07	2.21e-07	1.14051e-06	0.00650513	7.66337e-07	0.000426621	0.083032	4.32232e-07	1.19594e-06	0.0502262	0.0501899	0.00205168	2.84262e-07	4.06295e-06	9.98934e-05
TCGA-UF-A719-01A-12R-A34R-07	0.329408	0.117893	0.389717	3.86192e-07	1.67715e-07	6.29409e-07	6.9334e-07	0.00105985	0.0114453	1.66352e-07	2.78194e-07	0.00401945	2.1563e-07	1.02926e-05	1.6147e-07	1.22338e-07	2.17577e-07	1.52424e-07	6.88016e-07	1.21027e-07	2.26821e-07	8.01563e-08	1.93623e-07	0.0417228	3.10017e-07	4.91527e-07	0.0576801	0.000440194	0.0113278	2.78844e-07	0.0153271	7.36254e-07	0.000131814	0.0198115	0.0190046
TCGA-UF-A71A-06A-11R-A39I-07	0.0310734	0.178941	0.571296	4.07549e-07	4.0102e-07	5.71379e-07	5.33337e-07	2.66726e-06	2.69691e-05	5.59992e-07	2.09834e-07	0.00976006	2.56661e-07	3.27492e-07	3.04125e-07	1.48615e-07	4.76544e-07	3.13761e-07	7.74114e-07	2.64062e-07	2.69734e-07	1.69377e-07	3.22303e-07	0.013309	3.84207e-07	0.033761	0.0455218	5.72654e-07	1.5095e-06	0.0571383	0.00648478	0.03086	0.00458783	0.017229	0.0203573
TCGA-UF-A71A-01A-22R-A34R-07	0.0302091	0.157936	0.479913	4.14705e-07	3.54166e-07	3.93863e-07	5.28318e-07	1.97017e-06	3.74357e-05	5.58694e-07	1.50829e-07	0.0221789	1.72756e-07	2.2247e-07	3.39393e-07	1.57239e-07	2.50075e-07	1.58481e-07	3.16398e-07	1.25274e-07	2.40456e-07	1.19181e-07	2.68281e-07	0.00196163	2.32029e-07	0.0253182	0.0660316	2.98579e-07	9.42948e-07	0.092792	0.0149187	0.0443958	0.0532382	0.0110611	0.0157236
TCGA-UF-A71B-01A-12R-A34R-07	0.0321274	0.164446	0.593781	5.14518e-07	2.65865e-07	6.14658e-07	6.70726e-07	1.38804e-06	0.00663501	4.74641e-07	3.83884e-07	0.0195297	3.97659e-07	5.42257e-06	0.000218427	2.02225e-07	4.34076e-07	2.95877e-07	5.11347e-07	3.6569e-07	3.14757e-07	2.4079e-07	4.50061e-07	0.022076	2.9942e-07	7.25327e-07	0.0748215	6.05862e-07	7.95702e-07	0.0596719	0.0221112	0.00219814	1.72091e-05	0.00235097	0.00393075
TCGA-UF-A71D-01A-12R-A34R-07	0.323125	0.160861	0.419171	6.07314e-07	7.97552e-07	1.56058e-06	1.00474e-06	2.91481e-06	0.00324844	9.9664e-07	6.24585e-07	0.00108661	7.87756e-07	4.34184e-06	9.31541e-05	3.1844e-07	1.0071e-06	4.06124e-07	9.50043e-07	3.02027e-07	5.19449e-07	2.07967e-07	7.12831e-07	0.0226312	6.56868e-07	4.33017e-07	0.0588811	5.56921e-06	0.00689969	2.16854e-06	0.00387951	7.84429e-07	5.36131e-05	4.1119e-05	0.000330632
TCGA-UF-A71E-01A-31R-A34R-07	0.159058	0.28475	0.434201	5.07723e-07	3.58391e-07	9.20891e-07	9.66455e-07	8.07669e-07	0.000304809	4.31244e-07	3.02451e-07	0.011278	2.03695e-07	4.26709e-07	1.76833e-07	1.20976e-07	4.04628e-07	1.52746e-07	4.9654e-07	1.58914e-07	2.28882e-07	1.56925e-07	2.04276e-07	0.00338492	2.56338e-07	0.00641639	0.0334454	0.0161766	5.04856e-05	6.68452e-07	0.0331476	1.09227e-06	5.54278e-05	0.0177228	0.0175451
TCGA-UF-A7J9-01A-12R-A34R-07	0.027146	0.115335	0.37667	3.25693e-07	4.12674e-07	9.46699e-07	5.49812e-07	1.30331e-06	0.00243535	4.73294e-07	1.40303e-07	0.0185815	2.57097e-07	2.55189e-07	2.69447e-07	1.36728e-07	4.39875e-05	1.57394e-07	6.25553e-07	1.12644e-07	2.67629e-07	9.92005e-08	3.93702e-07	0.0155809	3.77439e-07	0.00501751	0.0882887	1.15308e-06	7.42377e-07	0.258853	0.059257	0.00164476	0.00513695	0.0260003	0.031479
TCGA-UF-A7JA-01A-12R-A34R-07	0.0364197	0.0742135	0.558228	7.027e-07	3.30661e-07	1.12874e-06	3.41294e-06	2.1082e-06	0.00403195	5.6767e-07	2.25187e-07	0.0120235	4.74089e-07	4.10704e-07	5.4813e-07	3.71775e-07	6.88255e-07	3.51631e-07	1.0246e-06	3.02037e-07	4.60081e-07	1.81579e-07	4.52814e-07	0.0163285	4.45677e-07	6.02339e-07	0.0959251	1.18344e-06	7.00049e-05	0.129882	0.0392481	0.00566561	0.000809056	0.0271398	0.0273535
TCGA-UF-A7JC-01A-21R-A34R-07	0.144129	0.466143	0.360498	6.71375e-07	3.40925e-07	7.52395e-07	8.04144e-07	1.10803e-06	0.000197807	5.12799e-07	4.38138e-07	9.54748e-05	3.26738e-07	2.9967e-05	1.84295e-07	2.25908e-07	2.88225e-06	2.56008e-07	3.70703e-07	1.60443e-07	4.40749e-07	1.40491e-07	6.5655e-07	7.00654e-06	4.82446e-07	1.21867e-06	0.0284974	9.73396e-07	1.16874e-06	6.99068e-07	4.6697e-07	4.77495e-07	0.000386532	7.15819e-07	5.24525e-07
TCGA-UF-A7JD-01A-11R-A34R-07	0.000797887	3.4417e-07	0.454572	4.81381e-07	8.39323e-07	6.44044e-06	0.00134339	0.000466765	0.00191942	8.04385e-07	7.97989e-07	0.00897863	5.55558e-07	0.000321527	0.000103664	2.07844e-07	7.39488e-07	3.95931e-07	9.15517e-07	2.53786e-07	3.1469e-07	1.75955e-07	3.81901e-07	0.0182493	4.00993e-07	4.92881e-07	0.0914179	1.2707e-06	8.37618e-07	0.356764	0.000337011	0.0191558	0.0446681	0.000888266	0.00145151
TCGA-UF-A7JF-01A-11R-A34R-07	0.243727	0.207526	0.421728	3.49112e-07	3.35377e-07	0.00156279	7.92826e-07	1.20205e-06	0.000271574	2.91774e-07	1.68215e-07	0.0579371	7.75394e-07	2.36404e-07	0.000398257	3.52598e-07	9.99531e-07	1.77862e-07	4.68883e-07	3.30438e-07	2.97456e-07	2.37518e-07	3.72863e-07	0.00201377	4.03063e-07	8.53896e-07	0.00367496	0.0141198	0.00578077	5.3304e-07	0.0358592	1.1054e-06	0.000162519	0.00522722	0.00403263
TCGA-UF-A7JH-01A-21R-A34R-07	0.0949991	0.381668	0.238695	4.25422e-07	3.41077e-07	1.52271e-06	5.90679e-07	2.8939e-06	0.00566393	2.82187e-07	2.43604e-07	0.0281407	9.01741e-07	4.78242e-07	1.78288e-07	1.80947e-06	5.69196e-07	3.17222e-07	3.56741e-07	2.02771e-07	4.51754e-07	1.75485e-07	4.04436e-07	0.0132959	5.55815e-07	5.58207e-07	0.0602282	1.67134e-05	0.000211817	0.11918	0.0334403	0.00290182	0.0215447	1.19959e-06	8.47941e-06
TCGA-UF-A7JJ-01A-11R-A34R-07	0.119698	0.178854	0.223732	1.64169e-06	5.04798e-07	8.64612e-07	2.63885e-06	1.2811e-06	0.0210866	4.99046e-07	3.71903e-07	0.0642604	1.05846e-06	7.37242e-07	0.000265771	6.1875e-07	1.68152e-06	6.74496e-07	4.21461e-07	1.85333e-06	7.55296e-07	2.55047e-06	1.3752e-06	0.0093763	1.67793e-06	0.00108274	0.049797	9.65372e-07	1.87391e-06	0.331688	0.000132194	1.24639e-06	9.16527e-07	1.31173e-06	1.46674e-06
TCGA-UF-A7JK-01A-11R-A34R-07	0.0177126	0.289995	0.627516	3.59593e-07	3.61558e-07	5.64046e-07	6.98556e-07	7.41527e-07	3.77219e-05	5.07128e-07	2.20399e-07	0.000852569	5.05635e-07	3.41799e-07	2.34614e-07	2.17673e-07	4.42308e-07	1.80595e-07	5.19214e-07	2.456e-07	3.45278e-07	2.32842e-07	4.06464e-07	1.3076e-06	3.37316e-07	6.82445e-07	0.0433929	4.56659e-07	8.28466e-07	0.0195695	0.000620962	1.27844e-06	0.000288343	2.38109e-06	4.1054e-06
TCGA-UF-A7JO-01A-11R-A34R-07	0.0307365	0.194055	0.493422	4.01409e-07	1.65944e-07	3.75388e-07	4.08319e-07	0.0112005	0.0229798	1.82534e-07	2.42263e-07	0.137212	3.08591e-07	3.12547e-07	1.16878e-07	5.25128e-07	4.6694e-07	7.16838e-07	2.37146e-07	1.2568e-07	1.68211e-07	1.3525e-07	1.9838e-07	0.0180327	3.18586e-07	5.65911e-07	0.0317478	9.2827e-07	0.00108965	0.013328	0.0347961	6.19156e-07	0.000399029	0.0109929	0.0112225
TCGA-UF-A7JS-01A-11R-A34R-07	0.0727997	0.259333	0.530864	7.22491e-07	3.06076e-07	1.45499e-06	1.00477e-06	3.45223e-06	0.0220669	3.60514e-07	5.27117e-07	0.0424422	8.81331e-07	6.04322e-07	2.69949e-06	7.02789e-07	5.70884e-07	4.58659e-07	3.52315e-07	4.55551e-07	4.66834e-07	4.09041e-07	3.69855e-07	5.8889e-05	9.82609e-07	0.000513765	0.0161326	1.75561e-06	1.45761e-06	0.00415265	0.00180841	0.00011762	0.0496893	8.48177e-07	5.97081e-07
TCGA-UF-A7JT-01A-11R-A34R-07	0.057529	0.212188	0.495864	4.02203e-07	1.41788e-07	5.59891e-07	1.26998e-06	0.0062844	0.038178	2.84271e-07	3.18324e-07	0.0778995	4.7763e-07	2.77742e-07	1.19485e-07	0.00765591	6.64323e-07	3.03817e-07	1.8837e-07	2.22334e-07	3.27897e-07	1.44723e-07	2.84473e-07	0.0054509	3.64785e-07	3.44573e-07	0.0390016	1.02298e-06	0.00111437	0.0578951	5.21999e-05	0.00040018	0.000478913	3.84989e-07	5.36515e-07
TCGA-UF-A7JV-01A-11R-A34R-07	0.0060136	2.41153e-07	0.810311	2.51503e-07	1.30265e-07	4.78891e-07	4.97783e-07	2.56704e-07	0.002461	2.00781e-07	4.42576e-07	0.0545798	2.18458e-07	0.000694816	1.16464e-05	2.16523e-07	3.19952e-07	2.14425e-07	3.59763e-07	1.00731e-07	1.48309e-07	8.92022e-08	3.44784e-07	2.28584e-05	3.0122e-07	5.92035e-07	0.0368709	1.34968e-06	2.25694e-05	0.0832867	3.57616e-07	0.00571569	2.42899e-07	1.9719e-06	2.61098e-06
TCGA-UP-A6WW-01A-12R-A34R-07	0.0855119	0.0132788	0.60832	1.63493e-07	1.99037e-07	2.55267e-07	5.31895e-07	0.0362499	6.02214e-07	1.35697e-07	1.34469e-07	0.0422536	0.00754309	1.48394e-07	0.000137256	5.21526e-07	3.83735e-07	0.000106383	3.98517e-07	1.76985e-07	1.77182e-07	1.63981e-07	2.27656e-07	0.0539067	2.42812e-07	0.00217637	0.0457609	3.20594e-07	0.00720408	0.0350329	0.0305311	0.0159344	0.000746525	0.0153013	0.0181275
TCGA-WA-A7GZ-11A-11R-A34R-07	0.365887	9.34962e-05	0.0266257	4.46177e-07	2.94842e-07	3.73267e-07	3.70065e-07	2.76628e-06	0.000259852	6.0556e-07	1.72484e-07	0.00104098	0.00050088	5.73876e-07	2.32555e-07	4.74265e-07	3.88035e-07	1.9995e-07	5.78742e-07	1.04517e-07	2.99441e-07	9.22784e-08	3.04738e-07	0.00107034	2.86012e-07	0.000689232	0.00730153	0.00289942	0.0134969	1.44555e-07	0.00625341	1.95336e-07	0.573613	0.000259651	0.00116641
TCGA-WA-A7GZ-01A-11R-A34R-07	0.0395528	0.184873	0.615316	1.93513e-07	3.11612e-07	4.71983e-07	6.4967e-07	5.94101e-07	0.00256368	3.422e-07	2.02229e-07	0.00332574	2.87297e-07	3.83015e-07	0.000123043	1.54675e-07	8.63176e-07	1.25397e-07	7.25975e-07	1.93676e-07	2.46045e-07	1.20133e-07	3.23158e-07	0.00771787	3.05089e-07	3.59698e-05	0.0607913	7.29883e-07	1.082e-06	0.0743211	1.58473e-06	1.60391e-05	0.0107944	0.000559346	0.00118215
TCGA-WA-A7H4-01A-21R-A34R-07	0.0963498	0.00605294	0.522432	8.46063e-07	5.42205e-07	5.71779e-07	1.18787e-06	1.30443e-06	0.00981588	5.98663e-07	6.54458e-07	0.00853116	0.000640327	9.56133e-07	0.000113672	8.77969e-07	1.31183e-06	6.10291e-07	7.25978e-07	3.2792e-07	7.67135e-07	2.66193e-07	1.17967e-06	0.0188009	8.57262e-07	0.00134637	0.0988347	1.73735e-06	2.34058e-06	0.135176	0.0220647	0.000241795	0.0648495	0.0147322	0.0185313
