# Supplementary material for: Multiregional single-cell transcriptomics reveals an association between partial EMT and immunosuppressive states in oral squamous cell carcinoma
Source: iScience. 2025 Jun 23;28(9):112988. doi: 10.1016/j.isci.2025.112988 (PMC12496189; doi:10.1016/j.isci.2025.112988)
Supplement: Table S6. List of gene signatures for functional modules [file mmc7.xlsx]

## Sheet: Table S6
Table S6. List of gene signatures for functional modules
Cell	Epithelial cell	Epithelial cell	Epithelial cell	Epithelial cell	Exhausted CD8+ T cell	CD8+ T cell	CD8+ T cell	CD8+ T cell		CD8+ T cell				Regulatory T cell	Regulatory T cell	Regulatory T cell		Macrophage	Macrophage	Macrophage
Signature	Partial EMT	Glycolysis	Hypoxia	p-EMT + RL	Tex-GZMB	Naiveness	Naiveness/Central Memory	Cytotoxicity	Cytotoxicity	Terminal exhaustion				IL2R	Inhibitory	Co-stimulatory	Treg	M1	M2	TAM
Source	PMID: 29198524, 17344479	In this study	In this study	In this study	In this study	PMID: 32788748	PMID: 31624246	PMID: 33531485	PMID: 35007320	PMID: 33711272				PMID: 33531485	PMID: 33531485	PMID: 33531485	PMID: 31624246	PMID: 29961579	PMID: 29961579	PMID: 30930117
Genes	SERPINE1	TPI1	SRPX	SERPINE1	PRF1	CCR7	CTB-133G6.1	GZMA	GZMA	NKG7	ACTR3	C11orf58	RBPJ	IL2RA	EBI3	ICOS	LRRC32	IL12	ARG1	IRF8
	TGFBI	MDH2	TES	TGFBI	GNLY	TCF7	TMEM45B	GZMB	GZMB	RAC2	ITM2A	IFI6	COX6A1	IL2RB	HAVCR2	TNFRSF4	RGS1	IL23	ARG2	CCL2
	MMP10	PGAM1	TPI1	MMP10	GZMB	LEF1	AK5	GZMM	GZMH	CLIC1	SLC25A5	SIRPG	UBXN1	IL2RG	LAG3	TNFRSF18	FOXP3	IL12	IL10	C1QC
	LAMC2	ENO1	SDC4	LAMC2	GZMA	SELL	NOG	NKG7	NKG7	GZMA	PGAM1	CALM3	PSMD8		TIGIT	TNFRSF9	RNF207	TNF	CD32	GBP5
	P4HA2	TXN	ANXA2	P4HA2	KLRC1		NGFRAP1	GNLY	FCRL6	PRF1	ANXA6	SHISA5	CD63		CTLA4		CTLA4	IL6	CD163	HCST
	PDPN	SOD1	CAV1	PDPN	CCL5		TCEA3	PRF1	PRF1	APOBEC3C	CD27	DENND2D	ATP6V0E1		ENTPD1		P2RY14	CD86	CD23	LILRB4
	ITGA5	LDHA	SERPINE1	ITGA5	CXCL13		VSIG1		SLAMF7	RHOA	ATP5B	MAP4K1	NDUFB8		LAYN		GNG8	MHCII	CD200R1	AIF1
	LAMA3	NT5E	ENO1	LAMA3	ENTPD1		FBLN5		CX3CR1	CCL4	LYST	BUB3	CTSC				FAS	IL1B	PD-L2	PSMB9
	CDH13	PKM	MT2A	CDH13	SOX4		EPHX2			COTL1	PSMB10	IKZF3	SNRPD2				MAF	MARCO	PDL1	GBP4
	TNC	STMN1	LDHA	TNC			NUAK2			PSME2	MIF	SNRPB	ATP5C1				TNFRSF4	iNOS	MARCO	GBP1
	MMP2	TGFBI	MYH9	MMP2			PIK3IP1			HLA-DPA1	LY6E	EID1	PRELID1				FRMD4B	IL12	CSF1R	HLA-DOA
	EMP3	PPIA	TGFBI	EMP3			HPCAL4			HMGN2	ANKRD10	PSMB1	COX7A2				WNT10A	CD64	CD206	C1QA
	INHBA	MET	GAPDH	INHBA			PASK			LSP1	CTSD	PTPN6	PSMA6				GPC1	CD80	IL1RN	CCL4
	LAMB3	CD44	MT1E	LAMB3			ANKRD55			PSMB9	UBE2L6	NDUFA13	ECH1				RAB11FIP1	CXCR10	IL1R2	NCF1C
	VIM			VIM			C16orf74			LCK	EDF1	SSR4	U2AF1				ZC3H12D	IL23	IL4R	LAP3
	SNAI2			SNAI2			SGK223			SRP14	NONO	COX8A	HMGB2				RHEBL1	CXCL9	CCL4	TNFAIP3
				PVR			GPR146			ARPC3	TIGIT	PTPN7	FAM49B				ARID5A	CXCL10	CCL13	ITGB2
				SORL1			PABPC3			ARPC1B	FKBP1A	MAT2B	CD38				ZC2HC1A	CXCL11	CCL20	LAIR1
				TNF			CYSLTR1			TPI1	IL2RB	PSTPIP1	TSPO				MB21D2	CD86	CCL17	FOLR2
				NRG1			LEF1			APOBEC3G	HMGN1	GSTP1	IDH2				CD109	IL1A	CCL18	CD83
				EPHB2			ZBTB18			HLA-DPB1	ATP5L	PSMB3	CASP4				ETV7	IL1B	CCL22	SIGLEC1
				FGFR2			VIPR1			LDHB	GZMH	IRF9	CCL3				CMTM6	IL6	CCL24	TCN2
				CSF1			GAL3ST4			ATP5G2	STAT1	TRAF3IP3	TRMT112				MAPK11	TNFa	LYVE1	PLTP
							APBA2			MYL12B	GPI	GIMAP7	SURF4				HRH1	MHCII	VEGFA	C1QB
							TCP11L2			PSMB8	LCP2	PSMA2	PSMA1				TMEM173	CCL5	VEGFB	DOK2
							HEMGN			PSMA7	GBP2	SASH3	YWHAE				IRF4	IRF5	VEGFC	GIMAP6
							SLC22A17			HLA-DRB1	ARL6IP5	CD164	LASP1				DUSP5	IRF1	VEGFD	CD40
							FHIT			SUB1	CCL4L1	ETNK1	PYHIN1				BATF	CD40	EGF	CCL3
							SLC16A10			ARPC4	PRDM1	S100A11	ANAPC16				PLEKHG1	IDO1	CTSA	CCL8
							ZNF563			CTSW	OST4	KLRD1	TUBB				HMMR	KYNU	CTSB	FCN1
							FCMR			SUMO2	PDCD1	MOB1A	CSNK2B				PLAT	CCR7	CSTC	CD4
							LDLRAP1			TAP1	HINT1	SH2D1A	PRKAR1A				SNX10	CD45	CTSD	VAV1
							SULT1B1			GZMB	HNRNPF	UBE2V1	SLAMF7				GNA15	CD68	TGFB1	TLR7
							ATM			RARRES3	GBP5	SH3KBP1	GNG5				MAST4	CD115	TGFB2	FGD2
							SELL			CAP1	COX7C	ATP5G3	PRDX1				SLC41A2	HLA-DR	TGFB3	LST1
							GIMAP2			UCP2	ARPC5	PSMA5	RQCD1				GRAMD4	CD205	MMP14	VSIG4
							SESN3			PPIB	GIMAP4	MT2A	CCNDBP1				SPATS2L	CD14	MMP19	CLEC7A
							CACNA1I			RAN	XRCC6	LAT	INPP4B				DDIT4		MMP9
							C1orf162			CHCHD2	C17orf62	IFNG	CDK2AP2				SMCO4		CLEC7A
							EVI2B			PARK7	PRR13	RAB27A	CBX3				IRF5		WNT7B
							ATG9B			HCST	HLA-DRB5	COX5A	RPN1				TNFRSF18		FASL
							RASA3			GABARAP	WDR1	DDOST	SPCS1				TOX2		TNFSF12
							C14orf132			HLA-DRA	ARL6IP1	PSMB4	PSMA3				SPATA24		TNFSF8
							TXK			SOD1	ISG15	SRP9	SIT1				TYMP		CD276
							MFGE8			CAPZB	ATP5A1	BRK1	XRCC5				PRDM1		VTCN1
							DBP			S100A4	EWSR1	TNFRSF1B	EIF3C				RTKN2		MSR1
							SERINC5			RNASEK	COPE	EIF4H	CXCR6				SGPP2		FN1
							EVI2A			PPP1CA	HAVCR2	GMFG	COX6C				COL9A2		IRF4
							MMP28			PKM	EIF3H	ANXA2	M6PR				SPPL2A		CD45
							ACACB			IFI16	ANXA5	TCEB2	ANP32E				TTC7A		CD68
							SH3YL1										CREM		CD115
							RASGRP2										P2RX7		HLA-DR
							ACTN1										ETV6		CD205
							DPEP2										TNS4		CD14
							CSGALNACT1										SOCS2
							TMEM143										LRRC3
							EDAR										STX1A
							ADPRM										CCDC50
							TMEM204										MYO1C
							KLF2										S1PR2
							ADD3										PLEKHG2
							PPP1R3E										ACOT4
							TTC28										IKZF4
							GCNT4										TIFA
							TMEM63A										MAP3K8
							IL24										NTRK2
							PLCL1										FAM46C
							LETMD1										KLHL5
							SLC8B1										IZUMO4
							ITGA6										TFEB
